# Supplementary material for: Single-Cell RNA-Sequencing Identifies Bone Marrow-Derived Progenitor Cells as a Main Source of Extracellular Matrix-Producing Cells Across Multiple Organ-Based Fibrotic Diseases
Source: Int J Biol Sci. 2024 Sep 16;20(13):5027–42. doi: 10.7150/ijbs.98839 (PMC11488580; doi:10.7150/ijbs.98839)
Supplement: Supplementary file 2 — Supplementary tables. [file ijbsv20p5027s2.xlsx]

## Sheet: Table S1
Table S1. Single-cell RNA-seq datasets used in this study
Tissue	Study (PMID)	Technology	Total Cell Number	Cell Number (in ECM-producing cell Object)
Heart failure (Rao et al.)	34601654	10X Genomics	109617	18574
Kidney allograft (Lamarthée et al.)	37468466	10X Genomics	36488	735
Kidney allograft (Malone et al.)	32669324	10X Genomics	81139	3041
Kidney allograft (Suryawanshi et al.)	35657798	10X Genomics	5926	1166
Kidney CKD (Kuppe et al.)	33176333	10X Genomics	51849	3105
Liver cirrhosis (Ramachandran et al.)	31597160	10X Genomics	60721	2374
Lung IPF & COPD (Adams et al.)	32832599	10X Genomics	312922	7419
Lung IPF (Habermann et al.)	32832598	10X Genomics	114396	5223
Human fetal bone marrow (Zheng et al.)	36332570	10X Genomics	50964	-
			Total: 824,022	Total: 41,637

## Sheet: Table S2
Table S2. Clinical characteristics of the sample from heart failure dataset (Rao et al.)
Sample ID	sex	age	Left ventricle ejection fraction (LVEF) %
DCM2	male	60	34
DCM3	male	62	18
ICM1	male	40	22
ICM2	male	54	30
ICM3	male	45	30
Normal-1	male	50	65

## Sheet: Table S3
Table S3. Clinical characteristics of the sample from kidney allograft dataset (Lamarthée et al.)
Biopsy no.	Recipient age at transplantation	Days after transplantation	Recipient and donor gender	Induction	Serum creatinine (mg/dl)	Histological biopsy phenotype
#1	34	37	M/M	Basiliximab	1.76	NR DSA+
#2	52	61	F/F	None	4.46	ABMR
#3	45	12	M/F	Basiliximab	2.09	NR DSA+
#4	52	91	F/F	None	1.92	NR DSA+
#5	58	9	M/F	Basiliximab	1.86	NR DSA+
#6	11	7709	M/M	Thymoglobulin	8.08	NR DSA-
#7	55	6	M/M	Basiliximab	6.93	ABMR
#8	61	6	F/F	None	5.03	TCMR
#9	19	91	M/M	Basiliximab	1.04	NR DSA-
#10	57	44	M/F	Basiliximab	3.94	NR DSA-
#11	52	247	F/F	Basiliximab	1.87	NR DSA+
#12	50	2104	M/M	Basiliximab	2.64	NR DSA+
#13	63	118	M/F	Basiliximab	2.27	NR DSA+
#14	49	6	M/F	Basiliximab	6.23	NR DSA-
#15	52	361	F/F	Basiliximab	3.1	NR DSA+
#16	22	2002	F/M	Basiliximab	1.93	ABMR
DSA: donor-specific antibody, NR: no rejection, ABMR: antibody-mediated rejection, TCMR: T cell-mediated rejection.

## Sheet: Table S4
Table S4. Clinical characteristics of the sample from kidney allograft dataset (Malone et al.)
Biopsy no.	Rejection status	Patient age/gender (years)/(M/F)	Time post transplant (days)	Sex matching	Induction	Biopsy Indication
#1	No Rejection	53F	5	M/F	TMG Ritux	AKI
#2	Rejection	38M	11	M/M	TMG Ritux	AKI and proteinuria 2.1g
#3	No Rejection	55M	28	F/M	TMG	AKI and proteinuria 3.1g
#4	Rejection	75M	232	F/M	TMG	AKI and previous ABMR
#5	Rejection	35M	2542	F/M	TMG	AKI and proteinuria 6.7g
TMG, thymoglobulin. Ritux, rituximab.

## Sheet: Table S5
Table S5. Clinical characteristics of the sample from kidney allograft dataset (Suryawanshi et al.)
Biopsy	Recipient age at transplantation	Time from transplant to biopsy	Recipient and donor gender	Serum creatinine (mg/dl)	Histological biopsy phenotype
HK	50	at donation	M/F	-	-
AK1	51	42 months	F/M	2.63	Severe microvascular infammation, Severe Transplant glomerulopathy, Moderate tubulointerstitial fibrosis
AK2	29	84 months	M/F	1.69	Mild microvascular infammation, No Transplant glomerulopathy, No tubulointerstitial fibrosis

## Sheet: Table S6
Table S6. Clinical characteristics of the sample from kidney CKD (Kuppe et al.)
Sample name	Sex	Age	Serum creatinine (mg/dl)	eGFR (mL/min/1.73m²)	Interstitial fibrosis (%)	Tubular atrophy (%)	Diabetes	Hypertension
1 (CD10+/-)	M	70	0.91	82	1	1	N	N
2 (CD10+/-)	M	57	0.79	106	2.5	2.5	N	Y
3 (CD10+/-)	M	79	1.03	70	2.5	2.5	N	N
4 (CD10-)	F	70	0.91	82	2.5	2.5	N	N
5 (CD10-)	M	53	0.83	97	1.5	1.5	N	N
6 (CD10+/-)	F	75	0.78	72	2.5	2.5	N	N
7 (CD10+)	M	55	0.99	78	1	1	N	Y
8 (CD10+/-)	M	76	2.07	31	20	20	N	Y
9 (CD10-)	M	77	2.04	32	80	65	Y	Y
10 (CD10+/-)	M	84	1.52	44	17.5	15	N	Y
11 (CD10-)	M	51	0.75	84	5	5	N	Y
12 (CD10-)	M	77	1.7	50	7.5	7.5	N	Y
13 (CD10+)	M	60	1.48	50.7	17.5	17.5	N	Y

## Sheet: Table S7
Table S7. Clinical characteristics of the sample from liver cirrhosis (Ramachandran et al.)
	Healthy liver (n=5)	Cirrhotic liver(n=5)
Age (years)	57.4±7.9	56.6±5.8
Gender (M:F)	04:01:00	03:02:00
Aetiology of liver disease	N/A	2×NAFLD
		2×ALD
		1×PBC
Creatinine (μmol/l)	76.4±14.5	96.8±28.6
Bilirubin (μmol/l)	10±5.2	79.6±83.5
ALT (IU/I)	27.8±19.3	77.8±80.7
ALP (IU/I)	122±47	140±80
MELD Score	6.6±0.5	17.3±4.5
NAFLD: Non-alcoholic fatty liver disease; ALD: Alcohol-related liver dsease; PBC: Primary biliary cholangitis; ALT: Alanine transaminase; ALP: Alkaline Phosphatase; MELD: Model for End-Stage Liver Disease

## Sheet: Table S8
Table S8. Cell number and propotion of cell types in each dataset
Heart failure (Rao et al., 2021)
Cell type	Cell number	Cell proportion (%)
T cell	31142	28.4098
Myeloid	26569	24.238
Endothelial	18629	16.9946
NK	9484	8.65194
Myo-/fibroblast	8779	8.00879
Pericyte	6245	5.69711
Vsmc	3759	3.42921
Cardiomyocyte	2740	2.49961
B cell	1281	1.16861
Proliferative immune	816	0.74441
Mesothelial	173	0.157822
Kidney allograft (Lamarthée et al., 2023)
Cell type	Cell number	Cell proportion (%)
PT	21078	57.7669
T cell	6090	16.6904
Endothelial	2209	6.05405
NK	1532	4.19864
Myeloid	1200	3.28875
LOH	1130	3.09691
PT_inj	835	2.28842
vSMC/Pericyte	585	1.60327
CNT	527	1.44431
B cell	449	1.23054
IC	439	1.20314
Myo-/fibroblast	173	0.474129
Proliferative immune	160	0.4385
Podocyte	81	0.221991
Kidney allograft (Malone et al., 2020)
Cell type	Cell number	Cell proportion (%)
Endothelial	23039	28.3945
PT	21679	26.7183
LOH	14961	18.4387
CNT	5681	7.00157
Myeloid	5027	6.19554
IC	4064	5.00869
Lymphocyte	3647	4.49476
Stromal	3041	3.74789
Kidney allograft (Suryawanshi et al., 2022)
Cell type	Cell number	Cell proportion (%)
T cell	1396	23.5572
Myeloid	953	16.0817
PT	876	14.7823
vSMC	587	9.9055
Endothelial	495	8.35302
Pericyte	309	5.21431
LOH	297	5.01181
Progenitor PT	273	4.60682
Myo-/fibroblast	270	4.55619
NK	244	4.11745
IC	118	1.99123
B cell	108	1.82248
Kidney CKD (Kuppe et al., 2020)
Cell type	Cell number	Cell proportion (%)
Endothelial	29814	57.5016
Myeloid	4982	9.60867
B cell	3268	6.30292
LOH	3072	5.9249
CNT	2943	5.6761
Myo-/fibroblast	2070	3.99236
PT	1826	3.52177
IC	1395	2.69051
NK	740	1.42722
Pericyte	643	1.24014
T cell	484	0.93348
vSMC	426	0.821617
Basophils	142	0.273872
Podocyte	44	0.0848618
Liver cirrhosis (Ramachandran et al., 2019)
Cell type	Cell number	Cell proportion (%)
T cell	19847	32.6856
NK	11706	19.2783
Myeloid	11006	18.1255
Endothelial	8171	13.4566
Epithelial	3526	5.80689
B cell	2849	4.69195
vSMC/Pericyte	1950	3.21141
Proliferative immune	809	1.33232
pDC	330	0.543469
Myo-/fibroblast	316	0.520413
Mesothelial	108	0.177863
Hepatocyte	103	0.169628
Lung IPF & COPD (Adams et al., 2020)
Cell type	Cell number	Cell proportion (%)
Mesothelial	108994	35.4279
Myo-/fibroblast	90034	29.2651
Endothelial	35471	11.5297
Myeloid	17908	5.8209
T cell	16148	5.24882
Club/Goblet	12959	4.21225
vSMC/Pericyte	9225	2.99854
B cell	9031	2.93548
Mast	2102	0.683244
Basal	1687	0.54835
NK	1424	0.462864
Ciliated	1133	0.368276
AT2	1053	0.342272
AT1	481	0.156346
Lung IPF (Habermann et al., 2020)
Cell type	Cell number	Cell proportion (%)
Goblet	40131	35.0808
Ciliated	16803	14.6885
Myo-/fibroblast	14425	12.6097
AT2	11488	10.0423
Myeloid	8794	7.68733
Mesothelial	6765	5.91367
vSMC/Pericyte	3220	2.81478
Basal	2058	1.79901
Club	2053	1.79464
Endothelial	1847	1.61457
T cell	1751	1.53065
NK	1712	1.49656
B cell	1185	1.03588
pDC	1160	1.01402
AT1	771	0.673975
Mast	233	0.203679

## Sheet: Table S9
Table S9. DEGs for ECM-producing cells
gene	p_val	auc	avg_log2FC	pct.1	pct.2	p_val_adj	cluster
DCN	0	0.895748	2.0889	0.998	0.696	0	Fibroblast
CFD	0	0.879543	3.09258	0.9	0.303	0	Fibroblast
CCDC80	0	0.873996	2.24233	0.942	0.371	0	Fibroblast
SERPINF1	0	0.870037	1.91331	0.962	0.361	0	Fibroblast
FBLN1	0	0.843722	1.95539	0.95	0.394	0	Fibroblast
S100A10	0	0.841834	1.78182	0.908	0.356	0	Fibroblast
MGST1	0	0.83787	2.07067	0.783	0.141	0	Fibroblast
IGFBP6	0	0.832677	2.7647	0.855	0.329	0	Fibroblast
EFEMP1	0	0.826815	1.71255	0.844	0.247	0	Fibroblast
MFAP5	0	0.8239	2.82213	0.714	0.084	0	Fibroblast
C3	0	0.823614	2.40352	0.778	0.172	0	Fibroblast
S100A4	0	0.809761	1.49553	0.909	0.411	0	Fibroblast
C1S	0	0.808673	1.29683	0.948	0.462	0	Fibroblast
GSN	0	0.807682	2.07549	0.96	0.751	0	Fibroblast
FBLN2	0	0.806235	1.62822	0.778	0.183	0	Fibroblast
C1R	0	0.804032	1.37183	0.938	0.458	0	Fibroblast
FTL	0	0.801767	1.08904	0.997	0.934	0	Fibroblast
S100A6	0	0.796572	1.17507	0.99	0.735	0	Fibroblast
UAP1	0	0.795231	2.03784	0.716	0.18	0	Fibroblast
ANXA2	0	0.780333	1.1816	0.918	0.557	0	Fibroblast
CST3	0	0.777773	0.978046	0.994	0.877	0	Fibroblast
MMP2	0	0.776521	1.11147	0.868	0.312	0	Fibroblast
SCARA5	0	0.776481	1.6124	0.596	0.049	0	Fibroblast
FBN1	0	0.765415	1.68857	0.743	0.258	0	Fibroblast
PLA2G2A	0	0.762887	3.71543	0.606	0.112	0	Fibroblast
PCOLCE2	0	0.761375	2.43105	0.595	0.086	0	Fibroblast
NNMT	0	0.758989	1.20187	0.839	0.361	0	Fibroblast
ABI3BP	0	0.755661	1.32663	0.708	0.214	0	Fibroblast
SERPING1	0	0.752657	0.892485	0.966	0.701	0	Fibroblast
HTRA3	0	0.752541	1.77274	0.612	0.121	0	Fibroblast
TNXB	0	0.752163	1.27741	0.681	0.188	0	Fibroblast
S100A13	0	0.74896	1.01966	0.803	0.324	0	Fibroblast
CD34	0	0.746398	1.28115	0.594	0.108	0	Fibroblast
MEG3	0	0.745918	1.16579	0.737	0.25	0	Fibroblast
ANXA1	0	0.744629	1.1192	0.85	0.42	0	Fibroblast
PTGIS	0	0.744081	1.4059	0.577	0.1	0	Fibroblast
LUM	0	0.742614	0.92632	0.952	0.435	0	Fibroblast
PCOLCE	0	0.740278	1.01599	0.845	0.397	0	Fibroblast
FSTL1	0	0.739409	1.30108	0.789	0.369	0	Fibroblast
MEDAG	0	0.73701	1.58921	0.537	0.075	0	Fibroblast
GFPT2	0	0.73608	1.56257	0.583	0.129	0	Fibroblast
S100A11	0	0.735928	0.900435	0.918	0.643	0	Fibroblast
APOD	0	0.735439	1.68088	0.777	0.355	0	Fibroblast
CYBRD1	0	0.734928	0.94947	0.735	0.282	0	Fibroblast
RARRES1	0	0.733567	1.93635	0.61	0.167	0	Fibroblast
MGP	0	0.731986	1.05413	0.987	0.808	0	Fibroblast
FGF7	0	0.727693	1.52627	0.615	0.176	0	Fibroblast
LDHA	0	0.726973	1.02612	0.846	0.54	0	Fibroblast
GPNMB	0	0.724486	1.28735	0.575	0.138	0	Fibroblast
OGN	0	0.722989	0.955242	0.655	0.199	0	Fibroblast
ABCA8	0	0.721883	0.848401	0.709	0.247	0	Fibroblast
VCAN	0	0.721579	1.03351	0.71	0.265	0	Fibroblast
LSP1	0	0.721503	1.10427	0.539	0.09	0	Fibroblast
SRPX	0	0.721321	1.28651	0.595	0.166	0	Fibroblast
MFAP4	0	0.721125	0.987996	0.837	0.408	0	Fibroblast
TIMP1	0	0.71967	0.493393	0.978	0.768	0	Fibroblast
AKR1C1	0	0.718919	1.24132	0.544	0.111	0	Fibroblast
CYP1B1	0	0.717845	1.37363	0.636	0.206	0	Fibroblast
EMP1	0	0.716282	1.06789	0.728	0.297	0	Fibroblast
PMP22	0	0.715845	0.852515	0.797	0.385	0	Fibroblast
PDGFRL	0	0.715414	1.35322	0.525	0.098	0	Fibroblast
ITM2A	0	0.715288	1.31755	0.497	0.067	0	Fibroblast
TMEM176B	0	0.710632	1.15426	0.608	0.199	0	Fibroblast
GAS7	0	0.709786	1.05694	0.579	0.158	0	Fibroblast
RTN4	0	0.708243	0.77562	0.88	0.585	0	Fibroblast
LRP1	0	0.707762	0.775923	0.751	0.339	0	Fibroblast
TSHZ2	0	0.707359	0.906547	0.637	0.207	0	Fibroblast
KLF4	0	0.7073	1.25935	0.578	0.176	0	Fibroblast
UGDH	0	0.706754	1.54644	0.542	0.151	0	Fibroblast
SH3BGRL3	0	0.706645	1.2408	0.761	0.432	0	Fibroblast
CD55	0	0.705732	1.45664	0.543	0.151	0	Fibroblast
TMEM176A	0	0.70472	1.33651	0.566	0.171	0	Fibroblast
EMP3	0	0.704199	1.0019	0.783	0.424	0	Fibroblast
DPT	0	0.704186	1.19524	0.608	0.193	0	Fibroblast
GPRC5A	0	0.701364	1.55853	0.468	0.073	0	Fibroblast
TNFAIP6	0	0.700607	1.48342	0.524	0.133	0	Fibroblast
ADD3	0	0.700605	0.825918	0.632	0.232	0	Fibroblast
LGALS3	0	0.700502	0.756871	0.837	0.484	0	Fibroblast
PSAP	0	0.699204	0.681703	0.92	0.663	0	Fibroblast
TIMP2	0	0.698961	0.704279	0.777	0.376	0	Fibroblast
TMSB10	0	0.69738	0.63532	0.973	0.82	0	Fibroblast
IGF1	0	0.69495	1.38486	0.501	0.114	0	Fibroblast
PLAC9	0	0.694643	0.87244	0.905	0.684	0	Fibroblast
PRELP	0	0.693912	0.72488	0.734	0.334	0	Fibroblast
FBLN5	0	0.692113	0.534247	0.697	0.27	0	Fibroblast
SOD2	0	0.691989	1.25237	0.688	0.34	0	Fibroblast
ABLIM1	0	0.690113	1.09015	0.447	0.07	0	Fibroblast
NFE2L2	0	0.689468	0.71351	0.745	0.389	0	Fibroblast
FGFR1	0	0.685502	0.873131	0.598	0.232	0	Fibroblast
CLU	0	0.684507	1.2418	0.666	0.328	0	Fibroblast
C7	0	0.681484	0.597947	0.737	0.377	0	Fibroblast
CREB5	0	0.680926	1.02874	0.479	0.12	0	Fibroblast
COL6A1	0	0.679432	0.60562	0.857	0.54	0	Fibroblast
DDX21	0	0.679018	0.863705	0.601	0.26	0	Fibroblast
COL6A2	0	0.678598	0.59341	0.936	0.668	0	Fibroblast
CTSK	0	0.678521	0.936053	0.529	0.175	0	Fibroblast
ZFP36L2	0	0.677188	0.798218	0.774	0.447	0	Fibroblast
THBS2	0	0.676445	0.910107	0.531	0.175	0	Fibroblast
PLIN2	0	0.67602	1.41352	0.473	0.134	0	Fibroblast
NEGR1	0	0.672922	0.871964	0.514	0.158	0	Fibroblast
GLUL	0	0.67203	0.841596	0.667	0.335	0	Fibroblast
MRC2	0	0.669085	0.596489	0.561	0.206	0	Fibroblast
SDC2	0	0.668972	0.818471	0.674	0.346	0	Fibroblast
AKAP12	0	0.668755	0.619971	0.741	0.399	0	Fibroblast
IGFBP4	0	0.668746	0.931218	0.78	0.502	0	Fibroblast
IFI27	0	0.668211	1.04379	0.615	0.29	0	Fibroblast
ADH1B	0	0.667898	0.899688	0.642	0.306	0	Fibroblast
PI16	0	0.667298	1.68704	0.372	0.038	0	Fibroblast
SAT1	0	0.666964	0.728245	0.813	0.515	0	Fibroblast
CTSL	0	0.666476	1.1283	0.676	0.366	0	Fibroblast
C1orf21	0	0.666363	0.713135	0.518	0.175	0	Fibroblast
ATP1A1	0	0.665814	0.647995	0.602	0.266	0	Fibroblast
PLTP	0	0.665138	0.734923	0.627	0.288	0	Fibroblast
OAF	0	0.664101	0.69525	0.483	0.148	0	Fibroblast
DAB2	0	0.663353	0.91175	0.466	0.143	0	Fibroblast
BZW1	0	0.663336	0.629006	0.63	0.304	0	Fibroblast
LY6E	0	0.662942	0.638518	0.703	0.362	0	Fibroblast
CFH	0	0.662797	0.462896	0.748	0.368	0	Fibroblast
LTBP4	0	0.661984	0.522097	0.797	0.442	0	Fibroblast
PODN	0	0.661606	0.89175	0.44	0.117	0	Fibroblast
PLPP3	0	0.660104	0.794629	0.587	0.262	0	Fibroblast
CD248	0	0.659396	1.05672	0.477	0.165	0	Fibroblast
CYR61	0	0.659006	0.569565	0.73	0.426	0	Fibroblast
EIF1	0	0.657456	0.426426	0.975	0.887	0	Fibroblast
BICC1	0	0.657088	0.67616	0.52	0.192	0	Fibroblast
PDPN	0	0.656697	0.942065	0.385	0.073	0	Fibroblast
SFRP2	0	0.656504	2.45605	0.4	0.097	0	Fibroblast
OLFML3	0	0.656405	0.739017	0.527	0.211	0	Fibroblast
ABCA6	0	0.656032	0.613434	0.513	0.183	0	Fibroblast
NAMPT	0	0.655716	0.816974	0.591	0.281	0	Fibroblast
2024-03-03	0	0.655086	1.14562	0.363	0.054	0	Fibroblast
LRRN4CL	0	0.655031	0.77587	0.353	0.042	0	Fibroblast
APP	0	0.654823	0.529744	0.795	0.501	0	Fibroblast
FCGRT	0	0.654764	0.542595	0.669	0.341	0	Fibroblast
VIM	0	0.654649	0.495222	0.983	0.885	0	Fibroblast
C16orf45	0	0.654563	0.792836	0.418	0.111	0	Fibroblast
DCLK1	0	0.654322	1.16509	0.417	0.11	0	Fibroblast
HAS1	0	0.653926	1.69038	0.331	0.025	0	Fibroblast
ISLR	0	0.653475	0.644013	0.5	0.184	0	Fibroblast
GPX3	0	0.65305	0.67058	0.759	0.469	0	Fibroblast
LARP6	0	0.652722	0.701391	0.422	0.116	0	Fibroblast
RNASE4	0	0.652359	0.67745	0.514	0.206	0	Fibroblast
DNAJB1	0	0.652179	1.03613	0.643	0.369	0	Fibroblast
ARL6IP5	0	0.651941	0.541591	0.747	0.439	0	Fibroblast
SERPINE2	0	0.651245	0.829349	0.48	0.173	0	Fibroblast
PRRX1	0	0.650551	0.612639	0.544	0.232	0	Fibroblast
RRBP1	0	0.650257	0.572764	0.688	0.387	0	Fibroblast
TGFBR2	0	0.649818	0.59879	0.55	0.241	0	Fibroblast
GPX4	0	0.649638	0.514741	0.83	0.566	0	Fibroblast
CSTB	0	0.648636	0.526995	0.717	0.42	0	Fibroblast
SPON2	0	0.647281	0.501615	0.513	0.199	0	Fibroblast
PID1	0	0.645877	0.911363	0.4	0.108	0	Fibroblast
SNX9	0	0.645754	0.562578	0.529	0.228	0	Fibroblast
NUPR1	0	0.645501	0.600348	0.799	0.547	0	Fibroblast
NPC2	0	0.645396	0.464391	0.751	0.433	0	Fibroblast
SEMA3C	0	0.645372	1.1522	0.396	0.11	0	Fibroblast
IL32	0	0.645239	0.521925	0.569	0.257	0	Fibroblast
IFI16	0	0.645206	0.528834	0.664	0.369	0	Fibroblast
IL6ST	0	0.644761	0.714808	0.783	0.483	0	Fibroblast
DDR2	0	0.644662	0.638915	0.553	0.257	0	Fibroblast
XBP1	0	0.644297	0.585867	0.59	0.302	0	Fibroblast
PLAUR	0	0.643752	0.92767	0.403	0.119	0	Fibroblast
DPYSL3	0	0.643618	0.552191	0.475	0.173	0	Fibroblast
LIMA1	0	0.643346	0.493222	0.67	0.37	0	Fibroblast
LAMA2	0	0.6433	0.667331	0.598	0.282	0	Fibroblast
NFIA	0	0.643217	0.543277	0.73	0.43	0	Fibroblast
ACKR3	0	0.643	1.01618	0.323	0.038	0	Fibroblast
RBMS1	0	0.642705	0.485747	0.722	0.429	0	Fibroblast
B4GALT1	0	0.641982	0.784504	0.484	0.197	0	Fibroblast
CD99	0	0.641706	0.486733	0.872	0.637	0	Fibroblast
YBX3	0	0.641389	0.521856	0.774	0.508	0	Fibroblast
MXRA8	0	0.641265	0.508017	0.607	0.303	0	Fibroblast
REXO2	0	0.641201	0.535348	0.583	0.295	0	Fibroblast
SPSB1	0	0.640774	1.00163	0.394	0.118	0	Fibroblast
S100A16	0	0.640346	0.704621	0.422	0.14	0	Fibroblast
ERRFI1	0	0.640183	1.17972	0.447	0.175	0	Fibroblast
USP53	0	0.639841	0.684076	0.458	0.173	0	Fibroblast
COL1A2	0	0.639763	0.332863	0.893	0.614	0	Fibroblast
SDCBP	0	0.639612	0.536204	0.653	0.373	0	Fibroblast
OMD	0	0.639076	0.737404	0.378	0.096	0	Fibroblast
ITM2B	0	0.637625	0.514544	0.971	0.881	0	Fibroblast
NUCB2	0	0.637189	0.512226	0.544	0.259	0	Fibroblast
TAGLN2	0	0.637136	0.446281	0.812	0.548	0	Fibroblast
ECM1	0	0.637011	0.565411	0.53	0.243	0	Fibroblast
TGFBR3	0	0.636968	0.80706	0.455	0.177	0	Fibroblast
NAV1	0	0.636431	0.619277	0.401	0.123	0	Fibroblast
MPZL1	0	0.634888	0.507528	0.466	0.187	0	Fibroblast
FAIM2	0	0.634742	0.74589	0.304	0.035	0	Fibroblast
WISP2	0	0.634446	1.03832	0.336	0.067	0	Fibroblast
LGALS3BP	0	0.634075	0.439739	0.736	0.445	0	Fibroblast
SPTSSA	0	0.634053	1.06711	0.497	0.255	0	Fibroblast
DDAH2	0	0.633986	0.44935	0.685	0.4	0	Fibroblast
ARL4D	0	0.633869	0.732223	0.363	0.096	0	Fibroblast
SMIM14	0	0.63339	0.513605	0.509	0.234	0	Fibroblast
DUSP1	0	0.633196	0.576715	0.8	0.558	0	Fibroblast
PPIC	0	0.63271	0.584275	0.555	0.282	0	Fibroblast
NFIC	0	0.63262	0.390355	0.692	0.395	0	Fibroblast
COLEC12	0	0.631917	0.518429	0.398	0.126	0	Fibroblast
DNAJA1	0	0.631916	0.601729	0.672	0.413	0	Fibroblast
CELF2	0	0.631781	0.569058	0.495	0.217	0	Fibroblast
ID2	0	0.631653	0.721163	0.56	0.296	0	Fibroblast
HSPH1	0	0.631379	0.98185	0.43	0.17	0	Fibroblast
TNFAIP2	0	0.631361	0.676669	0.367	0.1	0	Fibroblast
CHRDL1	0	0.631169	0.894569	0.33	0.069	0	Fibroblast
GABARAPL1	0	0.631082	0.548564	0.425	0.158	0	Fibroblast
SULF1	0	0.630857	0.555106	0.405	0.134	0	Fibroblast
AKR1C3	0	0.63029	0.573361	0.375	0.109	0	Fibroblast
EGFR	0	0.629743	0.589705	0.447	0.182	0	Fibroblast
MYDGF	0	0.629422	0.389457	0.611	0.329	0	Fibroblast
PAMR1	0	0.629418	0.601709	0.333	0.07	0	Fibroblast
NOVA1	0	0.628888	0.651847	0.332	0.071	0	Fibroblast
AKR1C2	0	0.628804	0.728205	0.337	0.079	0	Fibroblast
CPQ	0	0.628785	0.432091	0.557	0.279	0	Fibroblast
THBS1	0	0.628732	0.830685	0.575	0.325	0	Fibroblast
NT5E	0	0.628416	0.621202	0.29	0.033	0	Fibroblast
MYC	0	0.628367	0.629892	0.546	0.288	0	Fibroblast
CDH19	0	0.628006	0.91152	0.346	0.087	0	Fibroblast
PLBD1	0	0.627471	0.5737	0.332	0.075	0	Fibroblast
ADGRD1	0	0.62658	0.61457	0.326	0.07	0	Fibroblast
PLAU	0	0.626086	0.988342	0.339	0.089	0	Fibroblast
FAM114A1	0	0.626048	0.467498	0.476	0.214	0	Fibroblast
CALU	0	0.626004	0.39209	0.623	0.345	0	Fibroblast
ENO1	0	0.625614	0.401257	0.684	0.416	0	Fibroblast
VEGFA	0	0.625433	0.678302	0.348	0.095	0	Fibroblast
MCUB	0	0.62543	0.667924	0.317	0.067	0	Fibroblast
PPA1	0	0.625253	0.416342	0.546	0.278	0	Fibroblast
PRDX4	0	0.625199	0.384757	0.593	0.317	0	Fibroblast
SPTBN1	0	0.625086	0.339701	0.752	0.469	0	Fibroblast
GLT8D2	0	0.624793	0.4465	0.442	0.183	0	Fibroblast
FNDC3B	0	0.623889	0.507066	0.573	0.304	0	Fibroblast
ARF4	0	0.62386	0.393972	0.676	0.404	0	Fibroblast
VIT	0	0.62381	0.742412	0.282	0.033	0	Fibroblast
IL33	0	0.623754	0.478581	0.411	0.15	0	Fibroblast
LINC01133	0	0.623664	0.862302	0.264	0.018	0	Fibroblast
ABCA9	0	0.623507	0.55455	0.344	0.09	0	Fibroblast
SPOCK1	0	0.623345	0.743806	0.315	0.069	0	Fibroblast
YWHAE	0	0.622856	0.351595	0.761	0.502	0	Fibroblast
ASPH	0	0.622609	0.420346	0.498	0.239	0	Fibroblast
CBLB	0	0.622194	0.932803	0.433	0.19	0	Fibroblast
FAM198B	0	0.621912	0.505704	0.353	0.103	0	Fibroblast
CYBA	0	0.621563	0.273288	0.688	0.4	0	Fibroblast
PIM1	0	0.621522	0.73982	0.343	0.1	0	Fibroblast
DHRS3	0	0.62103	0.802081	0.34	0.098	0	Fibroblast
GAS1	0	0.620481	0.66955	0.321	0.079	0	Fibroblast
PLD3	0	0.620007	0.380786	0.589	0.322	0	Fibroblast
PDGFRA	0	0.619722	0.345913	0.415	0.156	0	Fibroblast
AHNAK	0	0.61942	0.37516	0.699	0.435	0	Fibroblast
TNFRSF1A	0	0.619072	0.395945	0.565	0.309	0	Fibroblast
RCN3	0	0.619031	0.397266	0.453	0.195	0	Fibroblast
SH3BP5	0	0.618797	0.49763	0.356	0.112	0	Fibroblast
TPM3	0	0.61861	0.37113	0.48	0.228	0	Fibroblast
GLIS3	0	0.618517	0.68011	0.363	0.121	0	Fibroblast
MGAT1	0	0.618144	0.376322	0.43	0.181	0	Fibroblast
NDRG1	0	0.618036	0.470882	0.404	0.158	0	Fibroblast
VAT1	0	0.617901	0.552569	0.335	0.099	0	Fibroblast
CFI	0	0.6175	0.579753	0.345	0.109	0	Fibroblast
BAG3	0	0.617387	0.755487	0.412	0.177	0	Fibroblast
CERCAM	0	0.616979	0.484689	0.393	0.152	0	Fibroblast
LAMC1	0	0.6169	0.373462	0.547	0.287	0	Fibroblast
TUBB6	0	0.616478	0.438276	0.49	0.248	0	Fibroblast
IER3	0	0.616437	0.764749	0.41	0.177	0	Fibroblast
SKIL	0	0.616402	0.427059	0.471	0.224	0	Fibroblast
LTBP1	0	0.61632	0.259963	0.625	0.341	0	Fibroblast
TNFRSF12A	0	0.615692	0.74561	0.432	0.205	0	Fibroblast
BHLHE40	0	0.615174	0.552296	0.409	0.173	0	Fibroblast
IL1R1	0	0.615168	0.644825	0.452	0.216	0	Fibroblast
HAS2	0	0.615116	0.741579	0.309	0.078	0	Fibroblast
KLF3	0	0.615073	0.604422	0.34	0.109	0	Fibroblast
TWIST2	0	0.615067	0.639263	0.295	0.065	0	Fibroblast
SLPI	0	0.614642	1.2993	0.282	0.054	0	Fibroblast
MTCH1	0	0.61444	0.320089	0.596	0.339	0	Fibroblast
SFRP4	0	0.61435	1.66448	0.333	0.107	0	Fibroblast
TXNRD1	0	0.61384	0.790637	0.456	0.224	0	Fibroblast
COL15A1	0	0.613628	0.556603	0.432	0.201	0	Fibroblast
ST3GAL1	0	0.613297	0.533986	0.35	0.121	0	Fibroblast
PROS1	0	0.61318	0.397135	0.408	0.169	0	Fibroblast
ARPC1B	0	0.613061	0.51637	0.465	0.237	0	Fibroblast
RPL22L1	0	0.613021	0.422175	0.44	0.205	0	Fibroblast
RGS10	0	0.61293	0.508599	0.306	0.079	0	Fibroblast
CREG1	0	0.612888	0.390156	0.424	0.187	0	Fibroblast
SLIT2	0	0.61274	0.619512	0.405	0.173	0	Fibroblast
UGP2	0	0.612722	0.494161	0.56	0.321	0	Fibroblast
RAMP2	0	0.612441	0.789204	0.277	0.052	0	Fibroblast
ACSL4	0	0.6124	0.981818	0.345	0.125	0	Fibroblast
PLXDC1	0	0.612304	0.370361	0.433	0.187	0	Fibroblast
ABL2	0	0.612166	0.840621	0.348	0.129	0	Fibroblast
CRABP2	0	0.612023	0.846971	0.287	0.065	0	Fibroblast
SSPN	0	0.611909	0.401138	0.517	0.274	0	Fibroblast
SLC19A2	0	0.611678	0.643884	0.323	0.098	0	Fibroblast
TPST1	0	0.61151	0.615583	0.364	0.136	0	Fibroblast
GNL3	0	0.61137	0.40923	0.381	0.152	0	Fibroblast
ELN	0	0.611302	0.306627	0.506	0.26	0	Fibroblast
RAB32	0	0.611285	0.506406	0.343	0.121	0	Fibroblast
ITGA5	0	0.611244	0.569633	0.293	0.07	0	Fibroblast
RSL1D1	0	0.610731	0.331472	0.559	0.316	0	Fibroblast
SELENOS	0	0.610099	0.403731	0.518	0.286	0	Fibroblast
SFRP1	0	0.610067	0.493927	0.283	0.056	0	Fibroblast
AOX1	0	0.60985	0.677087	0.276	0.056	0	Fibroblast
DBN1	0	0.609406	0.5431	0.32	0.102	0	Fibroblast
PPP3CA	0	0.609041	0.445295	0.402	0.172	0	Fibroblast
PTGDS	0	0.608724	0.924636	0.438	0.214	0	Fibroblast
CLIP1	0	0.608405	0.464879	0.43	0.205	0	Fibroblast
WWTR1	0	0.608271	0.390126	0.43	0.202	0	Fibroblast
PDGFD	0	0.608047	0.508332	0.314	0.092	0	Fibroblast
CTSF	0	0.60782	0.383634	0.493	0.261	0	Fibroblast
SRGAP1	0	0.607637	0.603927	0.407	0.182	0	Fibroblast
LEPR	0	0.606698	0.878729	0.265	0.052	0	Fibroblast
SESTD1	0	0.606515	0.437412	0.364	0.144	0	Fibroblast
COL12A1	0	0.606385	0.353903	0.413	0.183	0	Fibroblast
YWHAG	0	0.606265	0.381101	0.425	0.203	0	Fibroblast
PAM	0	0.606173	0.371033	0.463	0.234	0	Fibroblast
PIGT	0	0.606113	0.345912	0.466	0.237	0	Fibroblast
SLC20A1	0	0.605994	0.489893	0.309	0.094	0	Fibroblast
CHD1	0	0.605282	0.444218	0.435	0.217	0	Fibroblast
PLSCR1	0	0.605057	0.371775	0.41	0.188	0	Fibroblast
NFIX	0	0.604647	0.353531	0.403	0.181	0	Fibroblast
HEXB	0	0.604627	0.30302	0.474	0.244	0	Fibroblast
FMO2	0	0.604607	0.452043	0.423	0.198	0	Fibroblast
HSPG2	0	0.604493	0.350708	0.408	0.186	0	Fibroblast
IFNGR2	0	0.604452	0.363422	0.369	0.152	0	Fibroblast
CASP4	0	0.604414	0.365371	0.345	0.131	0	Fibroblast
TRIOBP	0	0.603687	0.381318	0.343	0.129	0	Fibroblast
CDC42EP2	0	0.603431	0.418555	0.298	0.086	0	Fibroblast
LAMP2	0	0.603351	0.305155	0.464	0.238	0	Fibroblast
BTG3	0	0.602988	0.38835	0.432	0.217	0	Fibroblast
ACVRL1	0	0.602942	0.427355	0.298	0.087	0	Fibroblast
AKR1B1	0	0.602874	0.31517	0.394	0.175	0	Fibroblast
SLC16A7	0	0.602274	0.536658	0.3	0.093	0	Fibroblast
ZNF385A	0	0.602053	0.472981	0.268	0.061	0	Fibroblast
SMAD3	0	0.601652	0.454316	0.302	0.096	0	Fibroblast
WDR43	0	0.601418	0.361898	0.351	0.14	0	Fibroblast
SLC4A7	0	0.601219	0.506697	0.345	0.138	0	Fibroblast
TMED3	0	0.601011	0.336634	0.386	0.174	0	Fibroblast
ANXA4	0	0.600989	0.333375	0.451	0.235	0	Fibroblast
ADAMTS5	0	0.600985	0.651159	0.263	0.059	0	Fibroblast
CTSH	0	0.600332	0.511909	0.262	0.061	0	Fibroblast
SUMO3	0	0.600233	0.292718	0.44	0.224	0	Fibroblast
ELF1	0	0.600099	0.399854	0.406	0.195	0	Fibroblast
MAN1A1	0	0.599978	0.419569	0.352	0.144	0	Fibroblast
KDM6B	0	0.599752	0.596765	0.331	0.131	0	Fibroblast
BNC2	0	0.599495	0.481404	0.349	0.14	0	Fibroblast
CLMP	0	0.599493	0.442399	0.327	0.119	0	Fibroblast
ETF1	0	0.599431	0.385644	0.376	0.171	0	Fibroblast
NCOA7	0	0.599086	0.329905	0.358	0.149	0	Fibroblast
LOX	0	0.598974	0.467008	0.29	0.09	0	Fibroblast
CADM3	0	0.598593	0.63995	0.207	0.01	0	Fibroblast
PLEKHA5	0	0.598448	0.275521	0.427	0.211	0	Fibroblast
TMEM9B	0	0.598239	0.34242	0.336	0.132	0	Fibroblast
BIN1	0	0.597826	0.3452	0.283	0.083	0	Fibroblast
HEG1	0	0.597677	0.444211	0.311	0.112	0	Fibroblast
SRM	0	0.597407	0.321849	0.387	0.181	0	Fibroblast
ALDH1A3	0	0.597208	0.923575	0.268	0.076	0	Fibroblast
TPBG	0	0.596605	0.341203	0.323	0.122	0	Fibroblast
PCDH9	0	0.596381	0.3702	0.342	0.138	0	Fibroblast
PTGFRN	0	0.596264	0.397975	0.276	0.082	0	Fibroblast
SNED1	0	0.596227	0.625144	0.318	0.121	0	Fibroblast
TGIF1	0	0.595736	0.407908	0.313	0.118	0	Fibroblast
F3	0	0.595595	1.00201	0.251	0.063	0	Fibroblast
RNF149	0	0.595501	0.414081	0.349	0.154	0	Fibroblast
MVP	0	0.595129	0.287053	0.393	0.189	0	Fibroblast
ANKH	0	0.595111	0.411381	0.306	0.111	0	Fibroblast
SVEP1	0	0.595007	0.538127	0.328	0.133	0	Fibroblast
P4HA2	0	0.594765	0.366471	0.338	0.142	0	Fibroblast
ST3GAL4	0	0.594626	0.339935	0.353	0.155	0	Fibroblast
FYN	0	0.594581	0.348472	0.328	0.13	0	Fibroblast
PDLIM4	0	0.594213	0.491696	0.295	0.106	0	Fibroblast
TNFSF10	0	0.593908	0.486873	0.253	0.064	0	Fibroblast
CMTM3	0	0.593397	0.357592	0.313	0.121	0	Fibroblast
CHPF	0	0.593223	0.349175	0.357	0.161	0	Fibroblast
FOSL1	0	0.592965	0.755136	0.236	0.052	0	Fibroblast
C1GALT1	0	0.592909	0.403204	0.263	0.075	0	Fibroblast
LXN	0	0.592858	0.481744	0.287	0.099	0	Fibroblast
NOP16	0	0.592627	0.422514	0.262	0.075	0	Fibroblast
CRLF1	0	0.592293	0.73141	0.236	0.053	0	Fibroblast
OSMR	0	0.592208	0.384306	0.359	0.166	0	Fibroblast
PHGDH	0	0.592177	0.38306	0.296	0.106	0	Fibroblast
ATP13A3	0	0.591938	0.669811	0.311	0.128	0	Fibroblast
LRRC59	0	0.591884	0.325306	0.329	0.139	0	Fibroblast
GNPNAT1	0	0.591851	0.487714	0.247	0.063	0	Fibroblast
TMED5	0	0.591807	0.330423	0.338	0.147	0	Fibroblast
SRPX2	0	0.591231	0.369585	0.311	0.121	0	Fibroblast
EPB41L3	0	0.591175	0.584877	0.229	0.046	0	Fibroblast
SOAT1	0	0.590908	0.427932	0.275	0.091	0	Fibroblast
BAZ1A	0	0.590043	0.366317	0.335	0.148	0	Fibroblast
FOSL2	0	0.589925	0.310624	0.348	0.159	0	Fibroblast
NRBF2	0	0.589858	0.32026	0.289	0.105	0	Fibroblast
VEGFD	0	0.589289	0.71375	0.215	0.036	0	Fibroblast
IGF2	0	0.589223	0.604772	0.301	0.119	0	Fibroblast
BAG2	0	0.589107	0.365708	0.31	0.128	0	Fibroblast
NXT1	0	0.588938	0.307206	0.329	0.144	0	Fibroblast
PGD	0	0.588797	0.35693	0.249	0.07	0	Fibroblast
ANGPTL2	0	0.588678	0.344039	0.302	0.119	0	Fibroblast
ANK2	0	0.588633	0.448424	0.319	0.136	0	Fibroblast
SH3PXD2B	0	0.588464	0.491195	0.326	0.141	0	Fibroblast
CILP	0	0.588247	0.624383	0.219	0.041	0	Fibroblast
FAM46A	0	0.587671	0.484165	0.318	0.138	0	Fibroblast
FIBIN	0	0.587083	0.392383	0.306	0.124	0	Fibroblast
KAZN	0	0.587021	0.616297	0.306	0.129	0	Fibroblast
CYP27A1	0	0.586882	0.362422	0.29	0.113	0	Fibroblast
CLDN11	0	0.58679	0.600839	0.212	0.038	0	Fibroblast
ABL1	0	0.586671	0.404157	0.306	0.128	0	Fibroblast
STEAP2	0	0.586294	0.39564	0.293	0.115	0	Fibroblast
PXDC1	0	0.585593	0.35074	0.254	0.08	0	Fibroblast
SEMA3B	0	0.585569	0.421537	0.232	0.06	0	Fibroblast
SLC39A14	0	0.585157	0.589379	0.263	0.094	0	Fibroblast
DRAM1	0	0.584912	0.380271	0.248	0.076	0	Fibroblast
MBP	0	0.584551	0.397854	0.226	0.056	0	Fibroblast
CD58	0	0.584375	0.29928	0.281	0.106	0	Fibroblast
LPCAT2	0	0.584191	0.443965	0.225	0.056	0	Fibroblast
INSIG1	0	0.583878	0.550866	0.249	0.081	0	Fibroblast
SHISA3	0	0.582978	0.752105	0.205	0.039	0	Fibroblast
TRIM8	0	0.5826	0.29331	0.282	0.111	0	Fibroblast
GJA1	0	0.582599	0.429194	0.224	0.059	0	Fibroblast
CLEC2B	0	0.582528	0.379375	0.263	0.096	0	Fibroblast
PTGES	0	0.582403	0.391149	0.208	0.043	0	Fibroblast
CXCL14	0	0.582265	1.51515	0.207	0.043	0	Fibroblast
SLC1A5	0	0.581999	0.319369	0.263	0.095	0	Fibroblast
TSKU	0	0.581855	0.430544	0.219	0.055	0	Fibroblast
CLEC3B	0	0.581853	0.860963	0.252	0.089	0	Fibroblast
KPNA2	0	0.581672	0.349618	0.234	0.069	0	Fibroblast
RDH10	0	0.581208	0.458893	0.202	0.039	0	Fibroblast
C17orf58	0	0.580438	0.426459	0.212	0.05	0	Fibroblast
CES1	0	0.579858	0.475644	0.276	0.113	0	Fibroblast
PGM3	0	0.579746	0.297975	0.255	0.092	0	Fibroblast
ADM	0	0.579697	0.848308	0.228	0.07	0	Fibroblast
FST	0	0.579546	1.24564	0.217	0.059	0	Fibroblast
OSR1	0	0.579066	0.763695	0.207	0.05	0	Fibroblast
STEAP1	0	0.57869	0.37789	0.242	0.083	0	Fibroblast
BLOC1S2	0	0.57776	0.271037	0.265	0.105	0	Fibroblast
ABCA10	0	0.577687	0.407456	0.222	0.064	0	Fibroblast
PNO1	0	0.577679	0.273716	0.249	0.09	0	Fibroblast
SETD7	0	0.577256	0.257251	0.261	0.101	0	Fibroblast
SOX9	0	0.577099	0.424251	0.214	0.059	0	Fibroblast
HSD11B1	0	0.576713	0.377835	0.23	0.073	0	Fibroblast
C2	0	0.576628	0.351781	0.214	0.06	0	Fibroblast
DIO2	0	0.575383	0.380087	0.25	0.095	0	Fibroblast
STK17A	0	0.574354	0.351018	0.243	0.093	0	Fibroblast
ZDHHC9	0	0.574309	0.314615	0.206	0.056	0	Fibroblast
SLC16A1	0	0.574064	0.379956	0.218	0.07	0	Fibroblast
FMNL2	0	0.573794	0.640219	0.227	0.081	0	Fibroblast
TRIB1	0	0.572429	0.36332	0.224	0.077	0	Fibroblast
DIAPH1	0	0.571529	0.332357	0.23	0.085	0	Fibroblast
GCLM	0	0.570701	0.35638	0.209	0.066	0	Fibroblast
ITGA11	0	0.57017	0.285444	0.207	0.064	0	Fibroblast
DNM1	0	0.570018	0.310673	0.208	0.067	0	Fibroblast
IL15RA	0	0.569766	0.299765	0.215	0.074	0	Fibroblast
EGR3	0	0.569117	0.3452	0.213	0.072	0	Fibroblast
HDLBP	1.45601e-306	0.607737	0.317423	0.538	0.298	3.07379e-302	Fibroblast
CXCL2	1.53311e-306	0.572332	1.15614	0.233	0.09	3.23654e-302	Fibroblast
ENG	5.32277e-305	0.608775	0.243348	0.561	0.311	1.12369e-300	Fibroblast
RHOBTB3	6.68544e-304	0.604655	0.347052	0.504	0.273	1.41136e-299	Fibroblast
NIFK	8.12017e-304	0.585745	0.273107	0.325	0.146	1.71425e-299	Fibroblast
BZW2	2.38316e-303	0.576219	0.28333	0.261	0.104	5.0311e-299	Fibroblast
FXYD5	2.42094e-302	0.592895	0.330287	0.385	0.187	5.11085e-298	Fibroblast
PROCR	1.3599e-301	0.591013	0.250941	0.375	0.174	2.87089e-297	Fibroblast
SMURF2	6.443e-300	0.575629	0.411771	0.258	0.104	1.36018e-295	Fibroblast
KDELR3	1.55807e-299	0.578871	0.30138	0.28	0.117	3.28925e-295	Fibroblast
LHFPL2	2.70669e-299	0.571547	0.366964	0.234	0.09	5.71409e-295	Fibroblast
EIF5	2.89893e-299	0.614052	0.363499	0.647	0.401	6.11994e-295	Fibroblast
FEZ1	1.23258e-298	0.58822	0.309158	0.349	0.163	2.60209e-294	Fibroblast
MXRA5	2.82434e-298	0.575238	0.365354	0.258	0.104	5.96247e-294	Fibroblast
SCPEP1	6.34718e-298	0.606816	0.343158	0.543	0.306	1.33995e-293	Fibroblast
GLIPR2	1.03615e-297	0.587126	0.313676	0.341	0.158	2.18742e-293	Fibroblast
TRIO	1.05791e-297	0.585266	0.66387	0.322	0.15	2.23335e-293	Fibroblast
CSF1	6.53008e-296	0.577711	0.28402	0.277	0.114	1.37857e-291	Fibroblast
SGK1	6.86065e-296	0.573247	0.586668	0.245	0.098	1.44835e-291	Fibroblast
ATP6V0E1	1.84642e-295	0.618758	0.322181	0.782	0.518	3.89797e-291	Fibroblast
MATN2	2.09497e-295	0.584863	0.275712	0.33	0.147	4.42269e-291	Fibroblast
HDAC7	6.64417e-294	0.579138	0.245989	0.287	0.122	1.40265e-289	Fibroblast
NEAT1	3.7901e-293	0.622545	0.489726	0.936	0.818	8.00127e-289	Fibroblast
HNRNPF	2.60889e-292	0.607193	0.320626	0.559	0.323	5.50763e-288	Fibroblast
TMEM167A	3.59628e-292	0.59453	0.267532	0.413	0.209	7.59212e-288	Fibroblast
RCN1	3.55112e-291	0.603297	0.284078	0.514	0.282	7.49677e-287	Fibroblast
TXN	1.79604e-290	0.617725	0.483974	0.76	0.525	3.79163e-286	Fibroblast
CD44	2.87906e-290	0.604378	0.479125	0.524	0.296	6.07799e-286	Fibroblast
DPP7	6.72192e-290	0.598596	0.275132	0.46	0.242	1.41906e-285	Fibroblast
KRT10	1.73293e-289	0.610495	0.3097	0.623	0.373	3.65838e-285	Fibroblast
GBE1	1.575e-288	0.579782	0.411581	0.294	0.129	3.32499e-284	Fibroblast
SNHG16	5.62996e-288	0.57776	0.330229	0.28	0.12	1.18854e-283	Fibroblast
VSIR	1.63722e-287	0.569508	0.283637	0.231	0.087	3.45634e-283	Fibroblast
HNRNPAB	4.09628e-287	0.594086	0.353814	0.41	0.214	8.64766e-283	Fibroblast
ABHD5	1.31234e-285	0.573834	0.319501	0.256	0.105	2.77048e-281	Fibroblast
CCND2	4.99812e-285	0.59287	0.266667	0.409	0.205	1.05515e-280	Fibroblast
MARCKS	5.66934e-285	0.603059	0.360624	0.519	0.293	1.19685e-280	Fibroblast
SNTB2	3.06805e-284	0.576241	0.282757	0.273	0.116	6.47696e-280	Fibroblast
LPAR1	6.83714e-284	0.577411	0.312573	0.283	0.121	1.44339e-279	Fibroblast
NOLC1	9.24994e-284	0.580715	0.307945	0.304	0.137	1.95275e-279	Fibroblast
TFPI	3.27384e-283	0.614223	0.255839	0.749	0.457	6.91141e-279	Fibroblast
RNF13	4.33941e-283	0.593052	0.272347	0.412	0.209	9.16092e-279	Fibroblast
TMEM98	1.77372e-280	0.592641	0.280937	0.413	0.209	3.7445e-276	Fibroblast
PRCP	1.08642e-279	0.584887	0.282352	0.341	0.162	2.29353e-275	Fibroblast
GLIPR1	3.39972e-279	0.577641	0.280494	0.288	0.125	7.17715e-275	Fibroblast
CXCL12	3.78508e-279	0.608402	0.4939	0.613	0.374	7.99069e-275	Fibroblast
ZNF593	5.85979e-279	0.57339	0.277849	0.259	0.107	1.23706e-274	Fibroblast
IFI6	2.78814e-278	0.602361	0.291869	0.53	0.297	5.88603e-274	Fibroblast
GLRX	6.97202e-278	0.582448	0.346977	0.321	0.151	1.47186e-273	Fibroblast
SOCS3	1.70526e-277	0.607723	0.267102	0.612	0.367	3.59997e-273	Fibroblast
RFK	1.00889e-276	0.572376	0.282651	0.253	0.104	2.12986e-272	Fibroblast
RNF24	4.32733e-276	0.585899	0.33647	0.351	0.172	9.13542e-272	Fibroblast
LDLR	7.36245e-274	0.575796	0.348049	0.277	0.121	1.55429e-269	Fibroblast
AGTRAP	6.62953e-272	0.572147	0.251813	0.255	0.107	1.39956e-267	Fibroblast
ICAM1	2.14845e-271	0.565752	0.359703	0.217	0.082	4.53558e-267	Fibroblast
AMD1	7.05455e-271	0.588479	0.304633	0.381	0.194	1.48929e-266	Fibroblast
ERGIC1	7.97689e-271	0.577522	0.261159	0.292	0.131	1.684e-266	Fibroblast
NFKBIZ	8.43492e-271	0.59632	0.305736	0.467	0.253	1.7807e-266	Fibroblast
HTRA1	1.50106e-270	0.59615	0.304493	0.464	0.252	3.16888e-266	Fibroblast
BMP4	8.12951e-270	0.56448	0.341429	0.21	0.079	1.71622e-265	Fibroblast
ANG	4.93492e-269	0.569139	0.276473	0.239	0.096	1.04181e-264	Fibroblast
ZFPM2	6.68551e-268	0.573868	0.597142	0.265	0.118	1.41138e-263	Fibroblast
NOP58	5.96366e-266	0.588406	0.302544	0.387	0.199	1.25899e-261	Fibroblast
THBS3	6.69747e-266	0.563084	0.231382	0.205	0.076	1.4139e-261	Fibroblast
SSR3	1.43956e-265	0.600278	0.299384	0.53	0.302	3.03906e-261	Fibroblast
PCSK5	1.33999e-264	0.571088	0.628627	0.25	0.108	2.82886e-260	Fibroblast
SSR4	1.94401e-264	0.612937	0.314276	0.795	0.543	4.104e-260	Fibroblast
SEC11A	3.01585e-264	0.60475	0.268586	0.611	0.36	6.36676e-260	Fibroblast
TMEM70	3.53013e-264	0.574473	0.256864	0.276	0.122	7.45247e-260	Fibroblast
GYPC	4.68382e-264	0.59934	0.25445	0.521	0.295	9.88802e-260	Fibroblast
SH3D19	5.6575e-264	0.589446	0.235128	0.406	0.207	1.19436e-259	Fibroblast
OAZ1	1.01975e-263	0.615694	0.329709	0.899	0.729	2.15279e-259	Fibroblast
SAMD4A	1.13945e-263	0.577539	0.679168	0.293	0.139	2.40549e-259	Fibroblast
CAST	2.4486e-263	0.608996	0.290678	0.69	0.442	5.16923e-259	Fibroblast
CDV3	3.26819e-263	0.580731	0.231337	0.326	0.154	6.89947e-259	Fibroblast
SRPRB	1.79361e-262	0.572209	0.232652	0.263	0.113	3.78649e-258	Fibroblast
AGFG1	7.46407e-262	0.567873	0.233654	0.235	0.095	1.57574e-257	Fibroblast
LITAF	5.24578e-261	0.605832	0.241344	0.637	0.39	1.10744e-256	Fibroblast
RGMA	1.32925e-260	0.566001	0.203448	0.227	0.088	2.80619e-256	Fibroblast
HSPE1	2.56639e-259	0.608129	0.543067	0.668	0.448	5.4179e-255	Fibroblast
SLC25A37	4.51648e-259	0.581323	0.237904	0.335	0.161	9.53474e-255	Fibroblast
ADAMTSL3	2.22613e-258	0.576234	0.223804	0.299	0.133	4.69959e-254	Fibroblast
TMEM43	1.84491e-257	0.586497	0.245975	0.383	0.196	3.89478e-253	Fibroblast
FAM3C	9.60946e-257	0.595856	0.245861	0.492	0.273	2.02865e-252	Fibroblast
RPLP0	1.20221e-255	0.614192	0.342044	0.931	0.771	2.53799e-251	Fibroblast
ABCA1	1.59547e-255	0.576265	0.587877	0.294	0.138	3.3682e-251	Fibroblast
TNFSF13B	1.29315e-254	0.561719	0.302087	0.202	0.077	2.72996e-250	Fibroblast
PDIA3	1.40643e-254	0.609911	0.320418	0.762	0.514	2.96912e-250	Fibroblast
CAPN2	1.5423e-254	0.594536	0.240877	0.478	0.265	3.25596e-250	Fibroblast
PTP4A2	1.87242e-254	0.587553	0.27598	0.396	0.208	3.95286e-250	Fibroblast
PPP1R14B	4.49244e-254	0.568698	0.293026	0.244	0.104	9.48398e-250	Fibroblast
CYTOR	4.73306e-254	0.586666	0.512678	0.383	0.203	9.99196e-250	Fibroblast
EXOSC7	2.12131e-253	0.574532	0.676874	0.28	0.132	4.4783e-249	Fibroblast
LAPTM4A	5.52594e-253	0.613572	0.367123	0.933	0.766	1.16658e-248	Fibroblast
UBAP1	5.71675e-253	0.574788	0.27386	0.288	0.132	1.20686e-248	Fibroblast
CDC26	6.0254e-253	0.574579	0.24357	0.287	0.131	1.27202e-248	Fibroblast
DSE	6.24323e-253	0.574946	0.236907	0.291	0.132	1.31801e-248	Fibroblast
RND3	2.28608e-252	0.593611	0.270956	0.47	0.261	4.82615e-248	Fibroblast
TRIP10	8.64278e-252	0.581054	0.203866	0.343	0.166	1.82458e-247	Fibroblast
TIPARP	2.53625e-251	0.578697	0.314632	0.319	0.154	5.35428e-247	Fibroblast
TYMP	1.84667e-250	0.581764	0.267892	0.348	0.173	3.89851e-246	Fibroblast
ESYT2	9.27038e-250	0.58296	0.376622	0.357	0.182	1.95707e-245	Fibroblast
ALDH1A1	1.43528e-249	0.581639	0.273605	0.349	0.173	3.03001e-245	Fibroblast
MAP2K3	1.20965e-248	0.567147	0.273091	0.238	0.101	2.5537e-244	Fibroblast
AHI1	1.56414e-248	0.587031	0.228359	0.403	0.211	3.30206e-244	Fibroblast
HSP90AA1	1.90537e-248	0.612442	0.542637	0.897	0.759	4.02243e-244	Fibroblast
GSTM5	3.09426e-248	0.560922	0.278775	0.201	0.077	6.5323e-244	Fibroblast
KDSR	8.2947e-248	0.581009	0.224321	0.345	0.171	1.75109e-243	Fibroblast
NANS	9.23281e-248	0.570433	0.236025	0.261	0.115	1.94914e-243	Fibroblast
TNRC6C	1.059e-247	0.576292	0.221521	0.306	0.144	2.23565e-243	Fibroblast
APRT	2.11873e-247	0.597576	0.234026	0.54	0.312	4.47285e-243	Fibroblast
TSPAN4	2.11054e-246	0.593048	0.229992	0.477	0.266	4.45556e-242	Fibroblast
SPAG9	7.24603e-246	0.593344	0.319427	0.479	0.271	1.52971e-241	Fibroblast
CKS1B	8.74724e-246	0.572509	0.235261	0.279	0.126	1.84663e-241	Fibroblast
USP36	1.3242e-245	0.566073	0.274343	0.234	0.098	2.79551e-241	Fibroblast
CCNL1	1.68767e-245	0.601313	0.29943	0.604	0.371	3.56284e-241	Fibroblast
GRN	2.63686e-245	0.59676	0.23363	0.532	0.308	5.56667e-241	Fibroblast
STX4	3.79354e-245	0.572451	0.232503	0.278	0.127	8.00854e-241	Fibroblast
CDKN1A	6.10411e-245	0.597202	0.492542	0.525	0.32	1.28864e-240	Fibroblast
CPNE8	1.08875e-243	0.565107	0.238245	0.23	0.095	2.29846e-239	Fibroblast
ZNF706	2.36634e-243	0.59743	0.217144	0.55	0.321	4.99557e-239	Fibroblast
ANKRD35	2.42462e-243	0.560595	0.236983	0.202	0.078	5.1186e-239	Fibroblast
APPL1	2.48777e-243	0.586783	0.221969	0.409	0.217	5.25194e-239	Fibroblast
P4HA1	3.44391e-243	0.581098	0.205828	0.353	0.176	7.27045e-239	Fibroblast
GXYLT2	1.41319e-242	0.564023	0.260876	0.223	0.091	2.98338e-238	Fibroblast
GSPT1	8.7704e-242	0.578321	0.227398	0.328	0.161	1.85152e-237	Fibroblast
DNAJC2	9.6252e-240	0.566036	0.207062	0.238	0.101	2.03198e-235	Fibroblast
C1RL	1.67074e-239	0.571066	0.246677	0.273	0.124	3.52711e-235	Fibroblast
PRNP	4.40801e-239	0.58906	0.273581	0.442	0.243	9.30575e-235	Fibroblast
RPF2	2.26213e-238	0.571639	0.215411	0.278	0.128	4.77559e-234	Fibroblast
MAP4K5	2.40544e-238	0.581651	0.297594	0.361	0.187	5.07812e-234	Fibroblast
BLVRB	3.70079e-238	0.588879	0.224543	0.441	0.243	7.81274e-234	Fibroblast
TRAM1	3.77242e-238	0.596392	0.246958	0.547	0.322	7.96396e-234	Fibroblast
RPS12	2.00056e-237	0.610336	0.237045	0.976	0.881	4.22338e-233	Fibroblast
TXLNG	2.38079e-237	0.562854	0.24682	0.219	0.09	5.02608e-233	Fibroblast
GNS	1.27232e-236	0.563259	0.205444	0.223	0.092	2.68599e-232	Fibroblast
ACLY	1.71025e-236	0.561771	0.225677	0.213	0.086	3.61051e-232	Fibroblast
SLC3A2	1.78059e-236	0.582074	0.266908	0.368	0.192	3.75901e-232	Fibroblast
RPS6KA3	3.58233e-236	0.569754	0.290223	0.266	0.121	7.56267e-232	Fibroblast
FKBP11	2.91113e-235	0.564369	0.223385	0.231	0.097	6.14568e-231	Fibroblast
CEBPZ	5.24514e-234	0.576522	0.206079	0.323	0.158	1.1073e-229	Fibroblast
CNIH1	6.48017e-234	0.588663	0.219148	0.448	0.248	1.36803e-229	Fibroblast
PLSCR4	6.83028e-234	0.580764	0.220457	0.363	0.185	1.44194e-229	Fibroblast
APCDD1	1.24034e-233	0.561762	0.29294	0.215	0.088	2.61848e-229	Fibroblast
UTP4	3.64074e-233	0.55965	0.226717	0.203	0.08	7.68597e-229	Fibroblast
TAF1D	4.94634e-233	0.585055	0.244742	0.405	0.22	1.04422e-228	Fibroblast
SERP1	8.7436e-233	0.598101	0.236497	0.594	0.362	1.84586e-228	Fibroblast
MESDC2	1.35902e-232	0.575787	0.210877	0.319	0.155	2.86904e-228	Fibroblast
GOLIM4	3.77113e-232	0.596055	0.323705	0.548	0.339	7.96122e-228	Fibroblast
HLA-E	6.07009e-232	0.605171	0.259813	0.769	0.525	1.28146e-227	Fibroblast
FKBP9	3.70368e-231	0.575009	0.211012	0.313	0.152	7.81885e-227	Fibroblast
PTP4A1	3.7479e-230	0.572342	0.302017	0.289	0.14	7.91219e-226	Fibroblast
TMEM45A	1.63851e-229	0.569202	0.247107	0.267	0.124	3.45907e-225	Fibroblast
SPTAN1	1.17514e-228	0.58296	0.220012	0.392	0.209	2.48085e-224	Fibroblast
CERS2	1.53637e-227	0.569893	0.228269	0.275	0.128	3.24342e-223	Fibroblast
ECHDC2	2.38836e-227	0.585892	0.224003	0.427	0.235	5.04207e-223	Fibroblast
MAPK6	2.56584e-227	0.564728	0.274202	0.237	0.104	5.41674e-223	Fibroblast
VEGFB	2.22251e-225	0.564985	0.21224	0.242	0.106	4.69194e-221	Fibroblast
KDELR2	2.26872e-225	0.589372	0.28429	0.472	0.274	4.7895e-221	Fibroblast
NME1	2.27771e-225	0.57357	0.211155	0.307	0.15	4.80848e-221	Fibroblast
MAGI2-AS3	4.08995e-225	0.57231	0.222783	0.297	0.143	8.63429e-221	Fibroblast
LMAN1	5.06731e-224	0.591823	0.214452	0.521	0.301	1.06976e-219	Fibroblast
EEA1	1.2282e-222	0.587516	0.216188	0.459	0.259	2.59285e-218	Fibroblast
HIPK3	1.22976e-222	0.579846	0.243543	0.369	0.194	2.59614e-218	Fibroblast
CHIC2	1.22222e-221	0.568566	0.204833	0.271	0.127	2.58023e-217	Fibroblast
HSPA8	5.29264e-221	0.603298	0.510049	0.757	0.563	1.11733e-216	Fibroblast
PLP2	6.07948e-221	0.589934	0.287957	0.492	0.29	1.28344e-216	Fibroblast
FAM126A	7.38281e-221	0.573021	0.282711	0.306	0.152	1.55858e-216	Fibroblast
PAPSS2	9.98907e-221	0.564606	0.266087	0.242	0.108	2.10879e-216	Fibroblast
DDX27	8.0813e-220	0.56848	0.209709	0.272	0.128	1.70604e-215	Fibroblast
CARHSP1	5.93527e-219	0.581008	0.257987	0.385	0.209	1.25299e-214	Fibroblast
TRIM47	6.57343e-219	0.559677	0.201249	0.212	0.088	1.38772e-214	Fibroblast
PRDM2	8.18967e-219	0.570856	0.220816	0.292	0.141	1.72892e-214	Fibroblast
GPX8	1.00073e-218	0.568461	0.234398	0.272	0.129	2.11263e-214	Fibroblast
EIF1AX	1.20118e-218	0.594875	0.249268	0.581	0.363	2.53582e-214	Fibroblast
SERPINB1	1.24271e-218	0.576217	0.202716	0.341	0.174	2.62349e-214	Fibroblast
CHPT1	2.39633e-218	0.566681	0.209283	0.26	0.12	5.05889e-214	Fibroblast
ZCCHC24	1.13237e-217	0.56752	0.206945	0.267	0.125	2.39056e-213	Fibroblast
AKAP13	2.14038e-217	0.596274	0.206306	0.625	0.388	4.51855e-213	Fibroblast
EXT1	2.55208e-216	0.575912	0.574292	0.334	0.177	5.38769e-212	Fibroblast
JTB	6.46073e-216	0.594393	0.215918	0.59	0.363	1.36392e-211	Fibroblast
SYNCRIP	1.19266e-215	0.582658	0.207475	0.412	0.228	2.51783e-211	Fibroblast
DCAF13	1.52457e-215	0.561937	0.201716	0.228	0.1	3.21851e-211	Fibroblast
UBE2D3	7.66287e-215	0.599687	0.24687	0.717	0.479	1.61771e-210	Fibroblast
WTAP	8.41156e-215	0.584521	0.349777	0.432	0.248	1.77576e-210	Fibroblast
PEA15	1.72156e-214	0.576077	0.204135	0.343	0.179	3.63438e-210	Fibroblast
NFKB1	6.28598e-214	0.568377	0.382595	0.273	0.134	1.32703e-209	Fibroblast
DESI2	7.61246e-214	0.574215	0.205272	0.327	0.167	1.60707e-209	Fibroblast
CSRNP1	1.76235e-213	0.575243	0.208613	0.339	0.174	3.72049e-209	Fibroblast
RUNX1	2.32414e-213	0.574747	0.22626	0.333	0.171	4.90649e-209	Fibroblast
QKI	2.37464e-213	0.580488	0.239459	0.392	0.213	5.0131e-209	Fibroblast
PLCB1	4.2451e-213	0.55885	0.273277	0.21	0.089	8.96183e-209	Fibroblast
ANXA5	4.94377e-213	0.6029	0.337183	0.846	0.634	1.04368e-208	Fibroblast
TMED9	1.36197e-211	0.592164	0.23422	0.563	0.344	2.87525e-207	Fibroblast
SLC37A3	7.01481e-211	0.557956	0.228909	0.206	0.087	1.4809e-206	Fibroblast
VKORC1	1.15749e-210	0.584689	0.351087	0.438	0.26	2.44357e-206	Fibroblast
MARCKSL1	1.52731e-210	0.570443	0.31796	0.294	0.149	3.2243e-206	Fibroblast
UHRF1BP1L	2.28756e-210	0.558282	0.210887	0.208	0.088	4.82927e-206	Fibroblast
KHDRBS3	4.08089e-209	0.560361	0.211763	0.224	0.098	8.61517e-205	Fibroblast
COTL1	4.291e-209	0.558251	0.257858	0.208	0.089	9.05873e-205	Fibroblast
DENND5A	5.00322e-209	0.567939	0.379251	0.275	0.136	1.05623e-204	Fibroblast
CAB39L	9.09802e-209	0.559098	0.246004	0.215	0.093	1.92068e-204	Fibroblast
MIR99AHG	5.52229e-208	0.573642	0.329943	0.328	0.171	1.16581e-203	Fibroblast
NRIP1	6.64676e-208	0.561319	0.273061	0.229	0.103	1.4032e-203	Fibroblast
ZC3HAV1	6.0637e-207	0.567846	0.249404	0.28	0.137	1.28011e-202	Fibroblast
C4orf48	6.32532e-207	0.566743	0.201743	0.272	0.13	1.33534e-202	Fibroblast
TMX4	1.97306e-206	0.574428	0.205174	0.34	0.178	4.16533e-202	Fibroblast
HSPD1	9.86104e-206	0.591852	0.644579	0.562	0.366	2.08176e-201	Fibroblast
TUBB2A	1.87161e-204	0.563543	0.362282	0.246	0.117	3.95115e-200	Fibroblast
GNG12	2.87224e-204	0.579912	0.221225	0.403	0.224	6.06358e-200	Fibroblast
MAP3K8	3.33436e-204	0.569126	0.308954	0.291	0.148	7.03917e-200	Fibroblast
B4GALT5	2.75314e-203	0.556524	0.225788	0.201	0.086	5.81216e-199	Fibroblast
ATRAID	6.39512e-203	0.594852	0.220166	0.662	0.429	1.35007e-198	Fibroblast
RPS2	1.81385e-202	0.601791	0.28945	0.961	0.869	3.82923e-198	Fibroblast
FKBP7	1.24144e-200	0.570581	0.216417	0.311	0.16	2.62081e-196	Fibroblast
PITPNB	2.29495e-200	0.580443	0.244311	0.416	0.237	4.84487e-196	Fibroblast
RECK	9.92164e-200	0.560644	0.200382	0.233	0.106	2.09456e-195	Fibroblast
RYBP	4.29516e-199	0.560383	0.231751	0.23	0.106	9.06752e-195	Fibroblast
PIK3R1	3.66828e-197	0.578322	0.29043	0.397	0.224	7.74411e-193	Fibroblast
MAP1LC3B	7.06843e-197	0.585047	0.200995	0.49	0.294	1.49222e-192	Fibroblast
PTPRS	5.09117e-196	0.562564	0.482318	0.246	0.12	1.0748e-191	Fibroblast
GDI2	1.85765e-195	0.586577	0.203609	0.525	0.316	3.92168e-191	Fibroblast
PTN	3.75914e-194	0.588562	0.82538	0.514	0.367	7.93592e-190	Fibroblast
MIR100HG	8.29295e-194	0.564685	0.316314	0.268	0.133	1.75072e-189	Fibroblast
AHR	1.14315e-193	0.565286	0.263056	0.273	0.136	2.4133e-189	Fibroblast
RAP1B	1.50668e-193	0.587471	0.200913	0.546	0.336	3.18075e-189	Fibroblast
EIF3A	2.59282e-193	0.585036	0.212003	0.5	0.305	5.4737e-189	Fibroblast
IPO7	4.5956e-193	0.570844	0.227403	0.323	0.172	9.70177e-189	Fibroblast
PLAT	5.46061e-193	0.567468	0.375246	0.291	0.151	1.15279e-188	Fibroblast
NUP153	7.98117e-193	0.560849	0.270726	0.239	0.113	1.68491e-188	Fibroblast
ZFP36L1	1.01712e-192	0.597515	0.491183	0.805	0.622	2.14724e-188	Fibroblast
GPCPD1	2.50532e-192	0.562317	0.332922	0.249	0.122	5.28898e-188	Fibroblast
HSPA5	2.56663e-192	0.591413	0.324756	0.627	0.413	5.41842e-188	Fibroblast
MAFF	2.0372e-191	0.57341	0.314284	0.352	0.194	4.30073e-187	Fibroblast
HSP90B1	1.7546e-190	0.596179	0.273426	0.793	0.572	3.70414e-186	Fibroblast
SERBP1	2.72541e-190	0.591356	0.232386	0.638	0.422	5.75362e-186	Fibroblast
SMS	5.32025e-190	0.570346	0.261912	0.322	0.173	1.12316e-185	Fibroblast
RAB7A	2.03138e-189	0.592237	0.322323	0.668	0.447	4.28844e-185	Fibroblast
SCCPDH	7.31148e-189	0.564958	0.215754	0.275	0.14	1.54353e-184	Fibroblast
HSPA1B	4.38628e-188	0.592009	0.373684	0.649	0.457	9.25988e-184	Fibroblast
TPT1	2.34592e-187	0.597915	0.29852	0.973	0.903	4.95247e-183	Fibroblast
SCP2	1.85489e-186	0.586479	0.210599	0.555	0.347	3.91585e-182	Fibroblast
AUTS2	2.53743e-186	0.564484	0.420595	0.273	0.14	5.35677e-182	Fibroblast
ZSWIM6	1.3e-185	0.561541	0.549276	0.249	0.125	2.74443e-181	Fibroblast
JMJD1C	2.15096e-185	0.587632	0.266518	0.581	0.372	4.54089e-181	Fibroblast
ZFAS1	1.02252e-184	0.589792	0.232776	0.637	0.416	2.15864e-180	Fibroblast
EIF5A	4.5957e-184	0.587486	0.262145	0.576	0.377	9.70198e-180	Fibroblast
LOXL1	6.5986e-184	0.566006	0.276902	0.29	0.152	1.39303e-179	Fibroblast
EBF1	1.58914e-183	0.582726	0.35081	0.496	0.304	3.35484e-179	Fibroblast
YWHAH	5.60476e-183	0.58411	0.323637	0.512	0.328	1.18322e-178	Fibroblast
TCEAL9	2.54406e-180	0.58097	0.250037	0.476	0.292	5.37078e-176	Fibroblast
CD63	2.44712e-179	0.595758	0.238277	0.976	0.883	5.1661e-175	Fibroblast
CD74	3.81388e-178	0.577528	0.293325	0.429	0.259	8.05148e-174	Fibroblast
ELL2	2.74056e-176	0.568733	0.429777	0.325	0.183	5.7856e-172	Fibroblast
PIM3	1.42214e-174	0.554523	0.284055	0.209	0.098	3.00228e-170	Fibroblast
HSPB8	4.39356e-174	0.565112	0.251412	0.298	0.159	9.27524e-170	Fibroblast
SDK1	5.57601e-174	0.555952	0.670384	0.218	0.107	1.17715e-169	Fibroblast
OS9	6.25385e-174	0.577544	0.201217	0.447	0.268	1.32025e-169	Fibroblast
TSC22D2	3.8657e-172	0.562699	0.284346	0.277	0.146	8.16089e-168	Fibroblast
NFIL3	1.38254e-168	0.552751	0.218095	0.203	0.094	2.91869e-164	Fibroblast
SQSTM1	1.43411e-167	0.587963	0.334689	0.688	0.491	3.02756e-163	Fibroblast
ADAM17	2.65428e-167	0.563608	0.202208	0.295	0.158	5.60346e-163	Fibroblast
SCGB1A1	2.69053e-167	0.551922	0.323079	0.2	0.091	5.67999e-163	Fibroblast
MT1X	1.97872e-166	0.583223	0.837223	0.543	0.391	4.17727e-162	Fibroblast
TUBB	2.70121e-166	0.587209	0.232334	0.683	0.475	5.70252e-162	Fibroblast
RPSA	4.56656e-166	0.59137	0.247286	0.878	0.699	9.64046e-162	Fibroblast
EIF1B	1.54643e-165	0.58367	0.325475	0.587	0.394	3.26467e-161	Fibroblast
RASSF8	5.97203e-163	0.552418	0.200191	0.206	0.098	1.26075e-158	Fibroblast
PLEKHA6	6.25587e-161	0.552093	0.324141	0.204	0.098	1.32068e-156	Fibroblast
FNIP2	6.81086e-160	0.552488	0.287582	0.208	0.101	1.43784e-155	Fibroblast
RORA	1.02336e-159	0.573224	0.234853	0.425	0.258	2.16042e-155	Fibroblast
NUP98	3.28404e-159	0.55911	0.226	0.263	0.139	6.93294e-155	Fibroblast
MCL1	1.00048e-157	0.573336	0.344617	0.426	0.267	2.11211e-153	Fibroblast
TAX1BP3	6.21657e-157	0.570721	0.220707	0.395	0.239	1.31238e-152	Fibroblast
COL14A1	1.82941e-155	0.575326	0.433058	0.462	0.301	3.86207e-151	Fibroblast
NFKBIA	1.129e-154	0.585054	0.373025	0.688	0.519	2.38344e-150	Fibroblast
MYO9B	5.89285e-154	0.554362	0.281835	0.229	0.117	1.24404e-149	Fibroblast
NCOA1	1.23586e-151	0.563231	0.208559	0.318	0.18	2.60902e-147	Fibroblast
GATAD2A	6.33195e-151	0.551407	0.219765	0.21	0.104	1.33674e-146	Fibroblast
RAB8B	9.73433e-151	0.558985	0.212635	0.275	0.15	2.05501e-146	Fibroblast
SPRY1	9.86673e-151	0.577748	0.285654	0.53	0.358	2.08297e-146	Fibroblast
SVIL	1.15621e-150	0.570893	0.205722	0.421	0.256	2.44087e-146	Fibroblast
FTH1	8.10814e-149	0.587007	0.374918	0.838	0.851	1.71171e-144	Fibroblast
RAN	1.34433e-148	0.582906	0.216483	0.693	0.496	2.83802e-144	Fibroblast
RBFOX2	1.74242e-148	0.57307	0.556292	0.447	0.296	3.67843e-144	Fibroblast
FOXO1	1.36922e-147	0.56213	0.268928	0.312	0.179	2.89056e-143	Fibroblast
MMP23B	2.60925e-147	0.558186	0.200897	0.273	0.15	5.50838e-143	Fibroblast
PRDX6	3.01896e-145	0.58113	0.205963	0.677	0.464	6.37332e-141	Fibroblast
KLF9	3.50862e-145	0.577602	0.22242	0.568	0.381	7.40704e-141	Fibroblast
DENND4A	6.76141e-145	0.554999	0.330434	0.246	0.132	1.4274e-140	Fibroblast
TUBB4B	3.49651e-142	0.571933	0.223786	0.466	0.299	7.38148e-138	Fibroblast
PHF20	5.14194e-142	0.564582	0.234237	0.354	0.213	1.08551e-137	Fibroblast
TUBA1C	4.72159e-140	0.555617	0.323715	0.257	0.144	9.96775e-136	Fibroblast
EEF1B2	5.30916e-139	0.581595	0.207921	0.764	0.554	1.12082e-134	Fibroblast
RANBP2	4.69259e-137	0.557633	0.229051	0.284	0.163	9.90653e-133	Fibroblast
EIF4A3	8.00501e-135	0.566024	0.297738	0.393	0.248	1.68994e-130	Fibroblast
ERCC1	1.40964e-134	0.563934	0.200242	0.368	0.224	2.97589e-130	Fibroblast
VASN	2.07969e-133	0.562183	0.263885	0.345	0.211	4.39044e-129	Fibroblast
RHOA	2.5396e-133	0.580709	0.231918	0.799	0.605	5.36136e-129	Fibroblast
ZFAND3	4.35465e-132	0.561271	0.289413	0.337	0.205	9.19309e-128	Fibroblast
MTHFD1L	3.91307e-129	0.550841	0.23477	0.232	0.127	8.26088e-125	Fibroblast
TRPM7	7.80751e-129	0.549977	0.211732	0.225	0.121	1.64824e-124	Fibroblast
ITGAV	1.10407e-128	0.559303	0.231483	0.322	0.194	2.33081e-124	Fibroblast
TCF21	2.16874e-128	0.565953	0.320656	0.413	0.269	4.57843e-124	Fibroblast
THY1	6.05328e-127	0.560459	0.327025	0.336	0.211	1.27791e-122	Fibroblast
PSME4	4.26331e-126	0.54823	0.214209	0.214	0.114	9.00027e-122	Fibroblast
HSP90AB1	7.07647e-126	0.57959	0.348353	0.877	0.737	1.49391e-121	Fibroblast
TTC28	6.50947e-125	0.555344	0.260833	0.284	0.167	1.37421e-120	Fibroblast
SERPINE1	2.40415e-123	0.556824	0.206112	0.303	0.184	5.0754e-119	Fibroblast
ADK	1.26599e-119	0.550017	0.20793	0.24	0.135	2.67264e-115	Fibroblast
CUX1	1.8747e-118	0.561887	0.254905	0.388	0.251	3.95769e-114	Fibroblast
UBC	2.4479e-117	0.577114	0.305389	0.934	0.816	5.16775e-113	Fibroblast
FBXL7	3.31011e-112	0.546988	0.208609	0.225	0.126	6.98798e-108	Fibroblast
NCL	8.5433e-112	0.571343	0.208094	0.664	0.484	1.80358e-107	Fibroblast
KIF1B	2.39321e-111	0.549935	0.203061	0.255	0.149	5.05231e-107	Fibroblast
CDK17	3.54285e-108	0.545338	0.204919	0.216	0.121	7.47931e-104	Fibroblast
MIR4435-2HG	7.14613e-108	0.558324	0.316017	0.372	0.244	1.50862e-103	Fibroblast
SNAI2	1.00287e-106	0.551081	0.228482	0.278	0.169	2.11717e-102	Fibroblast
MT1A	1.00314e-106	0.555453	0.652366	0.325	0.216	2.11773e-102	Fibroblast
CCL2	4.13828e-104	0.563886	0.293833	0.492	0.355	8.73633e-100	Fibroblast
PRSS23	6.0267e-102	0.557531	0.224324	0.382	0.257	1.2723e-97	Fibroblast
ARMC9	4.78901e-100	0.547669	0.642399	0.246	0.157	1.01101e-95	Fibroblast
SCHLAP1	3.37084e-98	0.544977	0.868001	0.222	0.138	7.11618e-94	Fibroblast
SMG6	5.79449e-98	0.545403	0.210012	0.235	0.14	1.22327e-93	Fibroblast
PNRC1	3.07099e-97	0.568967	0.275931	0.791	0.633	6.48316e-93	Fibroblast
RPL17-C18orf32	7.78715e-91	0.543277	0.504521	0.224	0.138	1.64395e-86	Fibroblast
MYO1E	8.07736e-91	0.540559	0.269538	0.2	0.116	1.70521e-86	Fibroblast
STEAP1B	1.87347e-89	0.543704	0.566777	0.231	0.145	3.95508e-85	Fibroblast
HSPA1A	9.66546e-85	0.563441	0.231443	0.707	0.575	2.04047e-80	Fibroblast
PARD3B	8.16052e-83	0.54176	0.310461	0.228	0.143	1.72277e-78	Fibroblast
SIK3	2.09245e-81	0.543036	0.278858	0.247	0.159	4.41736e-77	Fibroblast
ANGPTL4	8.17314e-81	0.54266	0.463591	0.243	0.157	1.72543e-76	Fibroblast
CTSC	2.79437e-78	0.549061	0.235347	0.355	0.24	5.89919e-74	Fibroblast
LINC-PINT	5.1105e-76	0.54412	0.340536	0.28	0.187	1.07888e-71	Fibroblast
ACTG1	7.12633e-75	0.561342	0.227145	0.925	0.843	1.50444e-70	Fibroblast
RPL13AP5	2.34077e-73	0.540361	0.316147	0.237	0.156	4.94161e-69	Fibroblast
LMNA	1.22419e-70	0.558815	0.255847	0.826	0.66	2.5844e-66	Fibroblast
MAT2A	6.55888e-60	0.542554	0.289658	0.334	0.242	1.38464e-55	Fibroblast
LINC00486	1.28366e-55	0.533671	0.259802	0.213	0.143	2.70993e-51	Fibroblast
PHLDB2	2.54027e-55	0.536973	0.215387	0.266	0.183	5.36276e-51	Fibroblast
RPS10-NUDT3	5.72264e-42	0.529699	0.304663	0.212	0.154	1.20811e-37	Fibroblast
MT2A	1.10166e-22	0.467236	0.508546	0.75	0.825	2.32571e-18	Fibroblast
MT1M	2.34993e-06	0.513642	0.258905	0.388	0.355	0.0496093	Fibroblast
LUM	0	0.814633	1.64514	0.928	0.414	0	Myofibroblast
COL6A3	0	0.758484	1.72919	0.762	0.354	0	Myofibroblast
COL1A2	0	0.741641	1.62979	0.876	0.604	0	Myofibroblast
COL1A1	0	0.726645	2.13217	0.736	0.387	0	Myofibroblast
COL3A1	0	0.724604	1.9698	0.757	0.442	0	Myofibroblast
FN1	0	0.719991	2.00096	0.759	0.491	0	Myofibroblast
C7	0	0.710703	1.62861	0.734	0.357	0	Myofibroblast
CFH	0	0.710321	1.2714	0.719	0.357	0	Myofibroblast
MMP2	0	0.70539	1.12877	0.726	0.339	0	Myofibroblast
MGP	0	0.699719	0.944642	0.944	0.815	0	Myofibroblast
PLXDC2	0	0.697047	1.62265	0.556	0.201	0	Myofibroblast
LAMA2	0	0.693752	1.44026	0.611	0.258	0	Myofibroblast
FBLN5	0	0.68847	1.24087	0.617	0.278	0	Myofibroblast
DCN	0	0.684755	0.435756	0.968	0.691	0	Myofibroblast
COL8A1	0	0.68266	1.3594	0.516	0.177	0	Myofibroblast
RARRES2	0	0.680635	1.17377	0.731	0.503	0	Myofibroblast
MOXD1	0	0.677478	1.34714	0.419	0.072	0	Myofibroblast
VCAN	0	0.67694	1.01522	0.621	0.276	0	Myofibroblast
AEBP1	0	0.674602	1.21189	0.669	0.393	0	Myofibroblast
CTGF	0	0.673926	1.58027	0.655	0.388	0	Myofibroblast
FBLN1	0	0.672205	0.431175	0.803	0.422	0	Myofibroblast
C1S	0	0.670148	0.670432	0.834	0.48	0	Myofibroblast
CDH11	0	0.668933	1.31846	0.46	0.148	0	Myofibroblast
COL6A2	0	0.668271	0.735038	0.865	0.682	0	Myofibroblast
MYH10	0	0.667468	1.13112	0.455	0.139	0	Myofibroblast
A2M	0	0.660626	1.80446	0.705	0.523	0	Myofibroblast
LTBP1	0	0.660611	1.008	0.602	0.333	0	Myofibroblast
COL5A2	0	0.660041	1.46158	0.502	0.227	0	Myofibroblast
EMILIN1	0	0.659553	0.937179	0.521	0.226	0	Myofibroblast
PTGDS	0	0.658848	1.49348	0.484	0.181	0	Myofibroblast
LTBP2	0	0.657789	1.29147	0.419	0.12	0	Myofibroblast
LAMB1	0	0.657025	0.942901	0.507	0.213	0	Myofibroblast
TIMP1	0	0.655315	1.0537	0.912	0.782	0	Myofibroblast
DST	0	0.651287	0.937886	0.684	0.468	0	Myofibroblast
SERPINF1	0	0.64937	0.556539	0.76	0.409	0	Myofibroblast
NNMT	0	0.644862	0.695164	0.683	0.398	0	Myofibroblast
PALLD	0	0.644839	0.838169	0.657	0.437	0	Myofibroblast
PCOLCE	0	0.644422	0.659635	0.701	0.431	0	Myofibroblast
SPON1	0	0.642895	1.07734	0.397	0.126	0	Myofibroblast
APOE	0	0.642541	1.55957	0.525	0.264	0	Myofibroblast
COL15A1	0	0.640367	1.0615	0.452	0.178	0	Myofibroblast
MEG3	0	0.637845	0.864397	0.565	0.292	0	Myofibroblast
LTBP4	0	0.63698	0.743744	0.694	0.464	0	Myofibroblast
MARCKS	0	0.636727	0.78727	0.531	0.274	0	Myofibroblast
COL5A1	0	0.635572	1.04058	0.42	0.169	0	Myofibroblast
POSTN	0	0.635485	2.32188	0.297	0.029	0	Myofibroblast
PLEKHH2	0	0.634961	1.1627	0.366	0.107	0	Myofibroblast
MFAP4	0	0.634016	0.645875	0.696	0.44	0	Myofibroblast
TMSB10	0	0.633841	0.556567	0.92	0.833	0	Myofibroblast
ADH1B	0	0.633426	0.793676	0.573	0.314	0	Myofibroblast
S100A13	0	0.633125	0.625926	0.624	0.37	0	Myofibroblast
C1R	0	0.631693	0.519485	0.775	0.497	0	Myofibroblast
MACF1	0	0.631188	1.08432	0.536	0.325	0	Myofibroblast
IL6ST	0	0.630246	0.674779	0.705	0.498	0	Myofibroblast
LIMCH1	0	0.628753	1.25845	0.356	0.114	0	Myofibroblast
GPC3	0	0.627778	1.29654	0.339	0.094	0	Myofibroblast
ROBO2	0	0.626838	1.99516	0.297	0.048	0	Myofibroblast
RORA	0	0.625906	1.0283	0.462	0.232	0	Myofibroblast
OLFML3	0	0.624552	0.69787	0.463	0.218	0	Myofibroblast
MRC2	0	0.624368	0.768181	0.46	0.227	0	Myofibroblast
HMCN1	0	0.623064	1.18536	0.314	0.078	0	Myofibroblast
ABCA6	0	0.622575	0.866806	0.429	0.198	0	Myofibroblast
COL16A1	0	0.621948	0.860651	0.324	0.085	0	Myofibroblast
TIMP2	0	0.621925	0.616061	0.63	0.413	0	Myofibroblast
DPT	0	0.620719	0.881501	0.461	0.23	0	Myofibroblast
NR2F1	0	0.620699	1.01675	0.355	0.121	0	Myofibroblast
FSTL1	0	0.620566	0.388855	0.648	0.402	0	Myofibroblast
SH3D19	0	0.62006	0.887014	0.415	0.191	0	Myofibroblast
COL6A1	0	0.619921	0.699087	0.733	0.573	0	Myofibroblast
BICC1	0	0.619819	0.782617	0.434	0.208	0	Myofibroblast
MT-ATP8	0	0.617993	0.807474	0.555	0.344	0	Myofibroblast
TSHZ2	0	0.617426	0.782292	0.47	0.251	0	Myofibroblast
SCN7A	0	0.617235	1.03211	0.482	0.267	0	Myofibroblast
CYR61	0	0.617148	1.11307	0.628	0.451	0	Myofibroblast
LSAMP	0	0.616619	1.57824	0.352	0.14	0	Myofibroblast
SLIT2	0	0.616253	1.0166	0.39	0.165	0	Myofibroblast
ELN	0	0.615616	1.19312	0.467	0.262	0	Myofibroblast
CLEC11A	0	0.61531	0.662096	0.472	0.258	0	Myofibroblast
DAAM1	0	0.615283	0.715211	0.436	0.218	0	Myofibroblast
ZBTB20	0	0.615096	0.696032	0.66	0.491	0	Myofibroblast
PLTP	0	0.61481	0.597455	0.528	0.309	0	Myofibroblast
TNC	0	0.613879	1.58609	0.276	0.05	0	Myofibroblast
ITGBL1	0	0.613679	1.03462	0.321	0.103	0	Myofibroblast
MXRA8	0	0.613442	0.618709	0.523	0.32	0	Myofibroblast
ENG	0	0.612213	0.6634	0.519	0.313	0	Myofibroblast
MDK	0	0.611853	0.693846	0.425	0.213	0	Myofibroblast
CTHRC1	0	0.61098	1.49815	0.283	0.07	0	Myofibroblast
LRP1	0	0.61093	0.539185	0.598	0.379	0	Myofibroblast
RCN3	0	0.610815	0.673341	0.406	0.2	0	Myofibroblast
PRELP	0	0.6102	0.848686	0.564	0.381	0	Myofibroblast
MMP23B	0	0.610171	0.712977	0.331	0.118	0	Myofibroblast
SPON2	0	0.609551	0.800807	0.422	0.218	0	Myofibroblast
PDGFRA	0	0.60877	0.963049	0.363	0.162	0	Myofibroblast
IGFBP3	0	0.608761	1.53739	0.314	0.105	0	Myofibroblast
ENAH	0	0.607041	0.809679	0.453	0.266	0	Myofibroblast
ABCA8	0	0.605731	0.83602	0.501	0.307	0	Myofibroblast
COL14A1	0	0.603517	0.751048	0.475	0.286	0	Myofibroblast
MATN2	0	0.602601	0.810352	0.329	0.136	0	Myofibroblast
SERPINE1	0	0.602241	1.48335	0.352	0.156	0	Myofibroblast
PDE4D	0	0.601685	1.09766	0.323	0.135	0	Myofibroblast
QSOX1	0	0.60063	0.725841	0.378	0.192	0	Myofibroblast
CYP1B1	0	0.600412	0.543326	0.458	0.255	0	Myofibroblast
DPYSL3	0	0.599524	0.709987	0.378	0.196	0	Myofibroblast
CD302	0	0.598814	0.602903	0.41	0.224	0	Myofibroblast
BNC2	0	0.598758	0.987503	0.324	0.138	0	Myofibroblast
TCF12	0	0.59854	0.798306	0.385	0.206	0	Myofibroblast
LOXL1	0	0.598194	0.747547	0.321	0.131	0	Myofibroblast
CCBE1	0	0.596884	1.0316	0.214	0.022	0	Myofibroblast
ISLR	0	0.596785	0.670603	0.393	0.209	0	Myofibroblast
FOXO1	0	0.595683	1.05931	0.34	0.16	0	Myofibroblast
ROBO1	0	0.595581	0.859082	0.295	0.113	0	Myofibroblast
THBS2	0	0.595372	0.599309	0.395	0.21	0	Myofibroblast
SRGN	0	0.59533	0.690633	0.373	0.188	0	Myofibroblast
PIEZO2	0	0.595001	1.00121	0.226	0.04	0	Myofibroblast
MMP19	0	0.593722	1.04945	0.276	0.096	0	Myofibroblast
PEAK1	0	0.593681	0.74797	0.34	0.16	0	Myofibroblast
TANC1	0	0.593498	0.669561	0.28	0.095	0	Myofibroblast
EXT1	0	0.592332	0.936892	0.342	0.165	0	Myofibroblast
ATP5F1E	0	0.592272	0.564746	0.37	0.18	0	Myofibroblast
SRGAP1	0	0.590463	0.772307	0.358	0.189	0	Myofibroblast
FAP	0	0.589727	0.688339	0.226	0.049	0	Myofibroblast
MAMDC2	0	0.589667	0.745107	0.298	0.127	0	Myofibroblast
MIR100HG	0	0.589228	0.676342	0.29	0.116	0	Myofibroblast
CLMP	0	0.588966	0.683599	0.291	0.121	0	Myofibroblast
SVEP1	0	0.588754	0.677798	0.304	0.131	0	Myofibroblast
SH3PXD2B	0	0.58836	0.914803	0.305	0.139	0	Myofibroblast
ITGA8	0	0.587081	0.852866	0.288	0.116	0	Myofibroblast
RUNX1	0	0.586671	0.80736	0.325	0.165	0	Myofibroblast
SGCD	0	0.58648	0.684341	0.236	0.068	0	Myofibroblast
TMEM119	0	0.585799	0.588394	0.21	0.04	0	Myofibroblast
DLG2	0	0.585776	1.10587	0.26	0.097	0	Myofibroblast
MEIS1	0	0.585563	0.729971	0.285	0.121	0	Myofibroblast
RYR2	0	0.585177	1.22351	0.222	0.055	0	Myofibroblast
SRPX2	0	0.584589	0.578272	0.285	0.121	0	Myofibroblast
MINOS1-NBL1	0	0.582538	1.24199	0.238	0.081	0	Myofibroblast
FRMD4B	0	0.582405	0.677478	0.244	0.082	0	Myofibroblast
NAALADL2	0	0.581495	0.701944	0.263	0.106	0	Myofibroblast
PDZRN3	0	0.580307	0.796364	0.251	0.095	0	Myofibroblast
DOCK4	0	0.579691	0.815348	0.251	0.097	0	Myofibroblast
MFAP2	0	0.579411	0.838959	0.26	0.111	0	Myofibroblast
MAPK10	0	0.578946	0.551815	0.253	0.098	0	Myofibroblast
NR2F1-AS1	0	0.577805	0.524718	0.219	0.065	0	Myofibroblast
SERINC5	0	0.57776	0.582332	0.256	0.104	0	Myofibroblast
BASP1	0	0.577437	0.505919	0.224	0.072	0	Myofibroblast
CYP7B1	0	0.57706	0.798885	0.224	0.073	0	Myofibroblast
MXRA5	0	0.576464	0.593314	0.248	0.098	0	Myofibroblast
ROR2	0	0.576298	0.719726	0.208	0.059	0	Myofibroblast
THSD4	0	0.575108	0.542775	0.251	0.103	0	Myofibroblast
PTPRD	0	0.575098	0.616998	0.241	0.096	0	Myofibroblast
PTK7	0	0.571924	0.496615	0.203	0.062	0	Myofibroblast
CASC15	0	0.571669	0.690561	0.215	0.074	0	Myofibroblast
G0S2	5.60906e-304	0.576655	1.01226	0.267	0.12	1.18413e-299	Myofibroblast
ATP5MC2	2.92245e-303	0.583085	0.45287	0.321	0.15	6.16959e-299	Myofibroblast
SH3PXD2A	6.12032e-303	0.587904	0.610569	0.349	0.183	1.29206e-298	Myofibroblast
DIO2	3.87471e-300	0.57012	0.821437	0.231	0.094	8.1799e-296	Myofibroblast
NEGR1	2.47699e-298	0.589379	0.640544	0.368	0.197	5.22917e-294	Myofibroblast
ATP5MG	4.44716e-297	0.582347	0.472227	0.32	0.151	9.38839e-293	Myofibroblast
IL1R1	6.91259e-297	0.592631	0.768726	0.399	0.224	1.45932e-292	Myofibroblast
ALDH1A1	2.76928e-293	0.584362	0.607515	0.332	0.169	5.84623e-289	Myofibroblast
FTL	4.08709e-291	0.616529	0.254552	0.974	0.94	8.62825e-287	Myofibroblast
PLSCR4	1.49786e-290	0.585829	0.519192	0.345	0.182	3.16214e-286	Myofibroblast
COL4A1	6.35934e-290	0.603544	0.481491	0.545	0.351	1.34252e-285	Myofibroblast
FNDC3B	3.31637e-288	0.600531	0.725672	0.496	0.32	7.0012e-284	Myofibroblast
VPS13B	1.77899e-283	0.57366	0.727592	0.261	0.12	3.75562e-279	Myofibroblast
LPAR1	7.36835e-280	0.573214	0.546102	0.262	0.12	1.55553e-275	Myofibroblast
ADAMTS2	9.21943e-279	0.570953	0.466654	0.249	0.11	1.94631e-274	Myofibroblast
IL32	1.50686e-277	0.595612	0.636482	0.461	0.283	3.18113e-273	Myofibroblast
GXYLT2	9.5781e-277	0.56518	0.473838	0.214	0.087	2.02203e-272	Myofibroblast
KCTD12	7.32657e-276	0.56542	0.407829	0.217	0.088	1.54671e-271	Myofibroblast
PTPRM	1.55073e-274	0.563781	0.534272	0.208	0.083	3.27374e-270	Myofibroblast
FBXL7	7.82926e-273	0.570178	0.808721	0.245	0.111	1.65283e-268	Myofibroblast
ATP5F1D	9.58559e-272	0.573076	0.416806	0.272	0.123	2.02361e-267	Myofibroblast
TGM2	3.09137e-271	0.573852	0.545465	0.275	0.128	6.52619e-267	Myofibroblast
STEAP2	5.73544e-271	0.571734	0.586634	0.257	0.119	1.21081e-266	Myofibroblast
GGT5	2.32836e-270	0.58946	0.653179	0.41	0.233	4.91539e-266	Myofibroblast
NPC2	4.91021e-270	0.60553	0.517604	0.635	0.462	1.0366e-265	Myofibroblast
DPYD	3.60385e-268	0.577426	0.587399	0.299	0.152	7.60808e-264	Myofibroblast
UACA	3.35537e-266	0.58963	0.546886	0.413	0.244	7.08353e-262	Myofibroblast
CELF2	7.24772e-264	0.588547	0.900791	0.396	0.241	1.53007e-259	Myofibroblast
ABI3BP	9.294e-263	0.593307	0.454087	0.475	0.282	1.96206e-258	Myofibroblast
FMO2	5.63689e-261	0.584476	0.860767	0.363	0.21	1.19e-256	Myofibroblast
LMCD1	6.77499e-261	0.573605	0.42468	0.283	0.135	1.43027e-256	Myofibroblast
CCDC102B	7.13018e-261	0.577559	0.658856	0.311	0.159	1.50525e-256	Myofibroblast
MIR99AHG	9.5953e-261	0.57863	0.544821	0.319	0.166	2.02566e-256	Myofibroblast
CDK14	1.339e-260	0.569566	0.593565	0.25	0.117	2.82676e-256	Myofibroblast
PSD3	3.27253e-260	0.575035	0.578325	0.289	0.146	6.90863e-256	Myofibroblast
GAS7	2.34801e-259	0.58526	0.553292	0.382	0.215	4.95688e-255	Myofibroblast
LDB2	2.75048e-258	0.566805	0.453868	0.236	0.104	5.80653e-254	Myofibroblast
PMP22	2.09006e-256	0.601742	0.54105	0.617	0.435	4.41232e-252	Myofibroblast
RGS3	3.102e-256	0.563125	0.432429	0.215	0.09	6.54864e-252	Myofibroblast
CSGALNACT2	4.31874e-256	0.56623	0.40401	0.233	0.103	9.11729e-252	Myofibroblast
FRMD6	1.46191e-253	0.567845	0.441154	0.246	0.113	3.08623e-249	Myofibroblast
ASAP1	9.9417e-253	0.579936	0.485626	0.34	0.183	2.09879e-248	Myofibroblast
SERPINE2	1.04553e-251	0.582369	0.741216	0.361	0.204	2.20721e-247	Myofibroblast
CCL2	1.09851e-250	0.594984	0.938169	0.51	0.339	2.31906e-246	Myofibroblast
PLEKHA5	1.0928e-249	0.583765	0.573685	0.375	0.219	2.30701e-245	Myofibroblast
F2R	2.72572e-249	0.577919	0.563378	0.324	0.174	5.75426e-245	Myofibroblast
INMT	4.37284e-248	0.569823	0.762064	0.261	0.128	9.23149e-244	Myofibroblast
FMOD	3.30171e-247	0.564832	0.48775	0.229	0.103	6.97024e-243	Myofibroblast
NME1-NME2	1.55829e-246	0.570334	0.539316	0.273	0.129	3.2897e-242	Myofibroblast
CTSK	2.46681e-245	0.582897	0.472102	0.378	0.216	5.20768e-241	Myofibroblast
LINC00486	1.23532e-244	0.568198	0.752751	0.255	0.121	2.60788e-240	Myofibroblast
CD82	5.96287e-242	0.561666	0.452754	0.214	0.092	1.25882e-237	Myofibroblast
MT-ND4L	9.38018e-242	0.602518	0.778757	0.663	0.566	1.98025e-237	Myofibroblast
SMYD3	1.65509e-239	0.564002	0.616918	0.229	0.105	3.49407e-235	Myofibroblast
CD81	6.65535e-239	0.597537	0.626724	0.585	0.429	1.40501e-234	Myofibroblast
LAMC1	7.98348e-236	0.589472	0.547647	0.467	0.305	1.68539e-231	Myofibroblast
LTBP3	2.69919e-234	0.580573	0.517942	0.368	0.215	5.69825e-230	Myofibroblast
PARD3B	1.93306e-232	0.567173	0.618897	0.258	0.126	4.08089e-228	Myofibroblast
SBF2	3.19368e-232	0.577015	0.508626	0.339	0.189	6.74217e-228	Myofibroblast
MAGI2	1.34109e-231	0.562451	0.593844	0.225	0.103	2.83118e-227	Myofibroblast
YAP1	6.39937e-231	0.572449	0.531331	0.297	0.16	1.35097e-226	Myofibroblast
MAP4K3	2.26341e-230	0.562705	0.46895	0.228	0.105	4.77829e-226	Myofibroblast
ATP5MPL	2.39762e-230	0.567836	0.408358	0.269	0.129	5.06162e-226	Myofibroblast
CXCL12	1.24487e-229	0.593582	0.618528	0.555	0.384	2.62805e-225	Myofibroblast
ANGPT1	3.23944e-227	0.5663	0.516679	0.256	0.125	6.83879e-223	Myofibroblast
AHR	3.46268e-227	0.567414	0.521483	0.262	0.133	7.31006e-223	Myofibroblast
SNED1	1.45596e-226	0.5673	0.627642	0.262	0.132	3.07367e-222	Myofibroblast
FKBP10	2.14032e-226	0.579547	0.443417	0.368	0.22	4.51843e-222	Myofibroblast
TSPAN9	2.28575e-226	0.563197	0.381911	0.235	0.11	4.82544e-222	Myofibroblast
MAN1A1	9.5842e-226	0.571156	0.511086	0.292	0.157	2.02332e-221	Myofibroblast
SETBP1	1.90242e-224	0.570793	0.526376	0.294	0.155	4.01621e-220	Myofibroblast
CES1	6.79995e-224	0.564106	0.723049	0.241	0.118	1.43554e-219	Myofibroblast
ATXN1	5.83118e-223	0.568012	0.545753	0.271	0.14	1.23102e-218	Myofibroblast
ATP5PF	3.65708e-222	0.564495	0.3273	0.251	0.119	7.72046e-218	Myofibroblast
MYO1D	1.90582e-221	0.561665	0.437635	0.229	0.106	4.02338e-217	Myofibroblast
STEAP1B	4.26725e-221	0.565897	0.808084	0.26	0.128	9.00858e-217	Myofibroblast
RRBP1	7.92946e-220	0.592989	0.498828	0.583	0.413	1.67399e-215	Myofibroblast
CTSC	1.42063e-219	0.578924	0.406908	0.381	0.223	2.99909e-215	Myofibroblast
BMP5	5.93077e-219	0.558433	0.332619	0.213	0.091	1.25204e-214	Myofibroblast
MED13L	6.84258e-217	0.576194	0.609798	0.349	0.206	1.44454e-212	Myofibroblast
COLEC12	8.20501e-217	0.569351	0.545794	0.286	0.156	1.73216e-212	Myofibroblast
ARMC9	8.42719e-217	0.567215	0.529205	0.276	0.139	1.77906e-212	Myofibroblast
CCSER1	1.32058e-216	0.56403	0.783382	0.249	0.122	2.78787e-212	Myofibroblast
ANTXR2	3.95326e-216	0.565798	0.416546	0.262	0.133	8.34572e-212	Myofibroblast
SCARB2	6.46556e-216	0.582598	0.447136	0.423	0.271	1.36494e-211	Myofibroblast
ANXA1	6.48808e-216	0.594829	0.386222	0.657	0.475	1.3697e-211	Myofibroblast
INHBA	1.33807e-215	0.557385	0.412779	0.205	0.091	2.82479e-211	Myofibroblast
PRKCA	2.36581e-215	0.563737	0.465989	0.247	0.122	4.99446e-211	Myofibroblast
OSBPL8	2.48866e-215	0.58447	0.537845	0.446	0.295	5.25381e-211	Myofibroblast
ZNF106	3.19126e-214	0.577165	0.469946	0.364	0.219	6.73708e-210	Myofibroblast
SCHLAP1	3.63488e-213	0.563481	0.577701	0.251	0.121	7.67359e-209	Myofibroblast
TRIR	7.76026e-212	0.560805	0.344186	0.232	0.109	1.63827e-207	Myofibroblast
PRKG1	4.22313e-211	0.583385	0.903613	0.434	0.296	8.91545e-207	Myofibroblast
NOP53	5.83804e-210	0.563051	0.373202	0.25	0.122	1.23247e-205	Myofibroblast
SAMHD1	7.63869e-209	0.573611	0.59684	0.334	0.198	1.6126e-204	Myofibroblast
2024-09-11	1.29397e-208	0.586241	0.39484	0.497	0.337	2.73169e-204	Myofibroblast
SPIDR	2.22989e-208	0.561543	0.49958	0.237	0.117	4.70752e-204	Myofibroblast
PAM	2.31859e-208	0.579057	0.465202	0.397	0.248	4.89478e-204	Myofibroblast
ARHGAP24	2.52794e-208	0.559691	0.514189	0.224	0.108	5.33673e-204	Myofibroblast
ARHGAP21	4.11745e-208	0.567173	0.447299	0.28	0.151	8.69235e-204	Myofibroblast
DLG1	4.20221e-208	0.561837	0.466922	0.24	0.119	8.87129e-204	Myofibroblast
RPL17-C18orf32	3.53699e-206	0.5625	0.753034	0.248	0.123	7.46694e-202	Myofibroblast
TEAD1	4.16238e-206	0.564207	0.443544	0.26	0.134	8.78721e-202	Myofibroblast
PRNP	4.21522e-206	0.578716	0.427301	0.397	0.249	8.89876e-202	Myofibroblast
MAML2	1.952e-205	0.574647	0.687232	0.351	0.212	4.12087e-201	Myofibroblast
FTO	7.54762e-205	0.561889	0.43019	0.243	0.122	1.59338e-200	Myofibroblast
PLAGL1	1.46192e-204	0.570226	0.533254	0.311	0.177	3.08625e-200	Myofibroblast
RNASEK	2.27742e-204	0.578925	0.388875	0.408	0.253	4.80786e-200	Myofibroblast
NFAT5	4.03157e-203	0.572231	0.449358	0.333	0.194	8.51104e-199	Myofibroblast
SFRP4	5.53688e-203	0.562674	0.202626	0.254	0.127	1.16889e-198	Myofibroblast
THY1	1.01383e-201	0.572821	0.404923	0.348	0.198	2.14029e-197	Myofibroblast
RPS10-NUDT3	2.042e-201	0.563114	0.502436	0.26	0.131	4.31086e-197	Myofibroblast
SPTBN1	3.91439e-200	0.59165	0.459288	0.65	0.494	8.26366e-196	Myofibroblast
OGN	4.36982e-200	0.579351	0.712075	0.416	0.271	9.22513e-196	Myofibroblast
NFIX	5.01419e-199	0.571759	0.422299	0.333	0.197	1.05854e-194	Myofibroblast
BGN	1.13398e-198	0.594332	0.603104	0.735	0.64	2.39395e-194	Myofibroblast
EFEMP2	1.27557e-198	0.582904	0.424635	0.472	0.321	2.69285e-194	Myofibroblast
PRICKLE2	3.18158e-198	0.558118	0.491235	0.221	0.108	6.71664e-194	Myofibroblast
TTC3	1.10928e-197	0.585159	0.443767	0.507	0.362	2.34179e-193	Myofibroblast
NAP1L1	2.64765e-197	0.593008	0.420919	0.701	0.58	5.58945e-193	Myofibroblast
HMGN1	7.25207e-197	0.582543	0.390335	0.472	0.321	1.53098e-192	Myofibroblast
ASPN	2.55929e-195	0.57938	0.713019	0.433	0.281	5.40293e-191	Myofibroblast
PLPP1	3.36464e-195	0.579186	0.505563	0.426	0.282	7.10308e-191	Myofibroblast
CAVIN1	4.37475e-195	0.562292	0.298403	0.261	0.132	9.23553e-191	Myofibroblast
PDE4DIP	4.56303e-195	0.56451	0.424619	0.273	0.148	9.63301e-191	Myofibroblast
FIBIN	5.70387e-195	0.562289	0.621408	0.254	0.135	1.20414e-190	Myofibroblast
SEC31A	1.3167e-194	0.582122	0.415354	0.471	0.323	2.77968e-190	Myofibroblast
NOTCH2	2.07719e-194	0.566857	0.418299	0.294	0.166	4.38515e-190	Myofibroblast
MTHFD1L	2.72322e-194	0.559567	0.562696	0.235	0.119	5.74898e-190	Myofibroblast
AUTS2	3.90803e-194	0.562718	0.605738	0.26	0.138	8.25024e-190	Myofibroblast
SGIP1	4.16884e-194	0.554864	0.293767	0.207	0.093	8.80085e-190	Myofibroblast
SKIL	7.93787e-194	0.575722	0.47052	0.387	0.244	1.67576e-189	Myofibroblast
KCNQ1OT1	1.38505e-193	0.569035	0.702491	0.314	0.184	2.92397e-189	Myofibroblast
LIMA1	4.02213e-193	0.586303	0.402707	0.564	0.397	8.49112e-189	Myofibroblast
DOCK1	7.54772e-192	0.561339	0.410914	0.251	0.132	1.5934e-187	Myofibroblast
NFIC	1.18295e-190	0.586821	0.415427	0.575	0.426	2.49732e-186	Myofibroblast
MITF	6.73647e-190	0.553897	0.412257	0.2	0.093	1.42214e-185	Myofibroblast
NBPF14	1.52948e-189	0.565795	0.443003	0.291	0.164	3.22889e-185	Myofibroblast
MMP14	1.62965e-189	0.567579	0.511803	0.306	0.179	3.44035e-185	Myofibroblast
FTX	6.58344e-189	0.580449	0.592134	0.459	0.318	1.38983e-184	Myofibroblast
EEF1G	8.27598e-189	0.583537	0.459474	0.523	0.364	1.74714e-184	Myofibroblast
STAT2	1.75313e-187	0.554924	0.339765	0.209	0.1	3.70104e-183	Myofibroblast
AKAP13	1.85083e-184	0.584407	0.618248	0.54	0.409	3.90729e-180	Myofibroblast
IGF1R	6.90136e-184	0.55737	0.465583	0.228	0.117	1.45695e-179	Myofibroblast
EMP1	2.13028e-183	0.582032	0.484911	0.518	0.359	4.49723e-179	Myofibroblast
ANK2	5.85322e-183	0.561991	0.574495	0.266	0.147	1.23567e-178	Myofibroblast
RBFOX2	2.19244e-182	0.577246	0.580335	0.432	0.293	4.62845e-178	Myofibroblast
HSPG2	3.56954e-181	0.568911	0.516514	0.334	0.204	7.53566e-177	Myofibroblast
ATP5MC3	9.65417e-181	0.556589	0.273374	0.23	0.114	2.03809e-176	Myofibroblast
ANTXR1	3.08993e-180	0.575005	0.491708	0.404	0.271	6.52315e-176	Myofibroblast
LHFPL6	1.15891e-179	0.563021	0.3311	0.289	0.154	2.44657e-175	Myofibroblast
ATP5MD	5.63986e-179	0.558701	0.313555	0.249	0.128	1.19063e-174	Myofibroblast
RUNX1T1	1.55473e-178	0.562732	0.435894	0.28	0.157	3.28219e-174	Myofibroblast
THBS1	7.29578e-178	0.579777	0.542985	0.495	0.343	1.54021e-173	Myofibroblast
ATP5IF1	1.14593e-177	0.552431	0.269133	0.202	0.095	2.41918e-173	Myofibroblast
TCF21	5.17047e-177	0.573934	0.639649	0.398	0.267	1.09154e-172	Myofibroblast
RPL28	6.32097e-177	0.590564	0.401148	0.905	0.875	1.33442e-172	Myofibroblast
PPIC	1.32481e-175	0.576961	0.412982	0.449	0.31	2.79681e-171	Myofibroblast
APBB2	5.89374e-174	0.565685	0.557977	0.313	0.188	1.24423e-169	Myofibroblast
TMEM98	6.7025e-174	0.569329	0.352688	0.355	0.221	1.41497e-169	Myofibroblast
RGCC	1.65172e-173	0.570611	0.882533	0.367	0.237	3.48696e-169	Myofibroblast
ODF2L	1.91452e-173	0.55962	0.391388	0.258	0.142	4.04174e-169	Myofibroblast
CALU	4.73171e-172	0.579925	0.405532	0.513	0.374	9.98911e-168	Myofibroblast
FOXN3	1.61333e-171	0.56877	0.615875	0.346	0.224	3.40589e-167	Myofibroblast
MAP3K5	3.3481e-171	0.552133	0.457337	0.203	0.1	7.06818e-167	Myofibroblast
PPP3CA	7.0601e-171	0.565658	0.479499	0.318	0.193	1.49046e-166	Myofibroblast
NPIPB4	8.14915e-171	0.552817	0.342919	0.211	0.103	1.72037e-166	Myofibroblast
TNXB	1.22923e-170	0.573128	0.456511	0.417	0.269	2.59504e-166	Myofibroblast
RBP1	1.29215e-170	0.567772	0.550469	0.341	0.214	2.72787e-166	Myofibroblast
JPT1	1.42615e-170	0.552753	0.402406	0.209	0.103	3.01074e-166	Myofibroblast
PDXDC1	1.41572e-169	0.562269	0.434851	0.286	0.168	2.98872e-165	Myofibroblast
RPS12	2.8427e-169	0.588591	0.348272	0.919	0.899	6.00123e-165	Myofibroblast
TMEM45A	6.39828e-169	0.556463	0.304176	0.238	0.127	1.35074e-164	Myofibroblast
NPIPB5	1.19535e-168	0.55888	0.352633	0.262	0.142	2.52349e-164	Myofibroblast
PIK3R1	2.02777e-167	0.568689	0.425945	0.361	0.229	4.28082e-163	Myofibroblast
LY6E	5.58287e-167	0.580275	0.329612	0.559	0.402	1.1786e-162	Myofibroblast
NBPF19	7.47654e-167	0.556324	0.359352	0.24	0.128	1.57837e-162	Myofibroblast
TTC28	3.03708e-166	0.560945	0.478174	0.28	0.162	6.41157e-162	Myofibroblast
RPL12	4.04964e-166	0.587758	0.35691	0.923	0.904	8.5492e-162	Myofibroblast
GPX8	5.48007e-166	0.556727	0.325914	0.243	0.132	1.1569e-161	Myofibroblast
ITGAV	1.52618e-164	0.563992	0.417832	0.313	0.19	3.22192e-160	Myofibroblast
CNN2	7.25913e-164	0.555815	0.433438	0.237	0.129	1.53248e-159	Myofibroblast
DKK3	7.92742e-164	0.576601	0.368328	0.496	0.345	1.67356e-159	Myofibroblast
CERCAM	1.60699e-163	0.56229	0.380643	0.297	0.177	3.39253e-159	Myofibroblast
EXOC4	2.68505e-163	0.557114	0.439067	0.249	0.139	5.66841e-159	Myofibroblast
MLXIP	6.46531e-163	0.562402	0.394123	0.3	0.179	1.36489e-158	Myofibroblast
PAPSS2	7.63246e-162	0.552609	0.404593	0.215	0.112	1.61129e-157	Myofibroblast
EPS15	1.19945e-161	0.562737	0.38296	0.305	0.184	2.53215e-157	Myofibroblast
WWOX	2.01789e-161	0.555533	0.666329	0.237	0.131	4.25996e-157	Myofibroblast
ZFPM2	2.55799e-161	0.554463	0.447095	0.231	0.123	5.40018e-157	Myofibroblast
COL4A2	3.18034e-161	0.5782	0.318413	0.539	0.389	6.71402e-157	Myofibroblast
MAGED1	2.59431e-160	0.556198	0.327881	0.245	0.136	5.47685e-156	Myofibroblast
TRIO	1.92217e-159	0.55926	0.475438	0.275	0.159	4.05788e-155	Myofibroblast
TRPS1	4.47932e-159	0.554469	0.420082	0.232	0.127	9.45629e-155	Myofibroblast
ST3GAL4	5.33821e-159	0.560529	0.370012	0.287	0.17	1.12695e-154	Myofibroblast
ATP10D	1.06409e-158	0.550578	0.3054	0.204	0.103	2.24639e-154	Myofibroblast
ITGA1	1.49077e-158	0.57002	0.365662	0.409	0.264	3.14716e-154	Myofibroblast
PLOD2	1.49955e-158	0.555971	0.397756	0.245	0.137	3.1657e-154	Myofibroblast
FAM114A1	3.82372e-158	0.567825	0.350064	0.373	0.242	8.07226e-154	Myofibroblast
RCN1	1.82083e-157	0.572141	0.356305	0.436	0.3	3.84395e-153	Myofibroblast
EDIL3	2.12949e-156	0.552856	0.337042	0.225	0.118	4.49556e-152	Myofibroblast
SVIL	5.85453e-156	0.568727	0.393516	0.39	0.259	1.23595e-151	Myofibroblast
VMP1	8.55015e-156	0.578569	0.546272	0.569	0.435	1.80502e-151	Myofibroblast
CHIC2	2.56312e-155	0.554569	0.347044	0.237	0.132	5.41101e-151	Myofibroblast
PLEKHA7	8.15223e-155	0.550087	0.445646	0.205	0.104	1.72102e-150	Myofibroblast
PKD2	7.6537e-154	0.560304	0.374731	0.294	0.177	1.61577e-149	Myofibroblast
GNAQ	3.00763e-152	0.557243	0.370752	0.266	0.155	6.3494e-148	Myofibroblast
GPC6	6.54163e-152	0.554862	0.793231	0.243	0.139	1.381e-147	Myofibroblast
PRSS23	1.25879e-151	0.567055	0.548035	0.377	0.251	2.65744e-147	Myofibroblast
RHOBTB3	1.90764e-151	0.570133	0.412118	0.425	0.292	4.02723e-147	Myofibroblast
MPZL1	2.81215e-151	0.564295	0.344848	0.345	0.22	5.93673e-147	Myofibroblast
CHPF	2.46787e-150	0.559481	0.393439	0.29	0.177	5.20993e-146	Myofibroblast
SMARCA2	3.94955e-150	0.560735	0.352962	0.305	0.188	8.33789e-146	Myofibroblast
FCGRT	3.99593e-149	0.574751	0.339078	0.524	0.382	8.4358e-145	Myofibroblast
ATP5F1B	1.10761e-148	0.549104	0.225021	0.205	0.104	2.33827e-144	Myofibroblast
ARF4	1.41753e-148	0.576639	0.365928	0.566	0.434	2.99254e-144	Myofibroblast
ADAM17	1.48327e-148	0.557054	0.367671	0.27	0.16	3.13133e-144	Myofibroblast
TGFB1	2.16837e-148	0.548801	0.302099	0.201	0.104	4.57766e-144	Myofibroblast
CUX1	1.23322e-147	0.565929	0.409442	0.374	0.249	2.60345e-143	Myofibroblast
SEC24D	7.84492e-147	0.558375	0.347251	0.286	0.174	1.65614e-142	Myofibroblast
TCEAL4	1.14434e-146	0.576138	0.405548	0.562	0.435	2.41582e-142	Myofibroblast
FOXO3	1.15951e-146	0.571813	0.603741	0.464	0.342	2.44785e-142	Myofibroblast
SAMD4A	1.74395e-146	0.554881	0.549709	0.254	0.146	3.68165e-142	Myofibroblast
APOC1	9.17976e-146	0.5487	0.437352	0.202	0.106	1.93794e-141	Myofibroblast
FGF7	1.94288e-145	0.565524	0.228407	0.387	0.245	4.10162e-141	Myofibroblast
SENP3-EIF4A1	3.56216e-145	0.550047	0.296972	0.218	0.113	7.52008e-141	Myofibroblast
GULP1	2.50911e-144	0.55362	0.318943	0.246	0.14	5.29699e-140	Myofibroblast
SULF1	3.30735e-144	0.557367	0.556451	0.278	0.171	6.98214e-140	Myofibroblast
RBMS3	1.65939e-143	0.572075	0.4084	0.491	0.359	3.50314e-139	Myofibroblast
PDGFD	2.18706e-143	0.550354	0.497486	0.215	0.12	4.6171e-139	Myofibroblast
TBC1D5	3.3532e-141	0.552679	0.361246	0.24	0.138	7.07893e-137	Myofibroblast
KDELR3	4.94904e-141	0.551352	0.311184	0.229	0.129	1.04479e-136	Myofibroblast
COPA	2.08067e-140	0.562464	0.361104	0.347	0.229	4.39249e-136	Myofibroblast
SND1	3.20905e-140	0.555329	0.320924	0.267	0.16	6.77463e-136	Myofibroblast
NAV1	3.58358e-139	0.555244	0.371844	0.269	0.161	7.5653e-135	Myofibroblast
PARD3	5.72966e-138	0.555519	0.382015	0.275	0.165	1.20959e-133	Myofibroblast
MBD5	1.49943e-137	0.549789	0.369015	0.221	0.123	3.16545e-133	Myofibroblast
AHI1	9.95427e-137	0.561283	0.385691	0.341	0.225	2.10145e-132	Myofibroblast
HERC1	5.22284e-136	0.549495	0.277226	0.222	0.122	1.10259e-131	Myofibroblast
ZC3H11A	1.13781e-135	0.549384	0.261507	0.221	0.122	2.40202e-131	Myofibroblast
SIK3	1.28092e-135	0.553173	0.456134	0.255	0.15	2.70414e-131	Myofibroblast
FBLN2	2.62757e-135	0.566356	0.332599	0.434	0.291	5.54707e-131	Myofibroblast
DNAJC1	1.95755e-134	0.562549	0.342889	0.366	0.246	4.13259e-130	Myofibroblast
ITGB5	1.51218e-133	0.55122	0.322245	0.239	0.139	3.19236e-129	Myofibroblast
RIN2	1.79691e-133	0.547599	0.319527	0.208	0.114	3.79346e-129	Myofibroblast
UBE2E2	2.43e-133	0.564654	0.399916	0.4	0.279	5.12997e-129	Myofibroblast
ARID1B	1.22017e-132	0.563786	0.423438	0.389	0.269	2.57589e-128	Myofibroblast
MBNL2	1.51217e-132	0.564162	0.376693	0.396	0.274	3.19235e-128	Myofibroblast
CREB3L2	1.79931e-132	0.556979	0.340969	0.301	0.19	3.79852e-128	Myofibroblast
PBX1	3.69607e-132	0.566527	0.415259	0.434	0.314	7.80278e-128	Myofibroblast
EPB41L2	1.42809e-130	0.568428	0.349428	0.481	0.355	3.01485e-126	Myofibroblast
BRAF	3.05742e-130	0.547311	0.293448	0.21	0.116	6.45453e-126	Myofibroblast
SIK2	6.78888e-130	0.547372	0.373167	0.211	0.117	1.4332e-125	Myofibroblast
SOD2	1.23456e-129	0.569772	0.379204	0.518	0.39	2.60627e-125	Myofibroblast
ANKHD1	7.85183e-129	0.547054	0.279764	0.21	0.116	1.6576e-124	Myofibroblast
B4GALT1	3.17447e-128	0.560114	0.341959	0.353	0.234	6.70162e-124	Myofibroblast
DENND4A	3.68459e-127	0.549034	0.41807	0.229	0.133	7.77854e-123	Myofibroblast
PPFIBP1	5.52085e-127	0.563335	0.337971	0.403	0.283	1.16551e-122	Myofibroblast
USP53	7.11851e-127	0.557776	0.457989	0.322	0.213	1.50279e-122	Myofibroblast
RPL13AP5	8.22431e-127	0.550839	0.356854	0.248	0.146	1.73623e-122	Myofibroblast
KAT6B	1.3188e-126	0.55134	0.329973	0.253	0.151	2.78413e-122	Myofibroblast
RERE	3.25365e-126	0.556487	0.333592	0.311	0.199	6.86879e-122	Myofibroblast
OSTC	1.29533e-125	0.568016	0.337584	0.495	0.378	2.73458e-121	Myofibroblast
RAB8B	1.58571e-125	0.551207	0.361651	0.252	0.152	3.34758e-121	Myofibroblast
LIMS1	5.60086e-125	0.56493	0.399006	0.436	0.32	1.1824e-120	Myofibroblast
CREBBP	6.78523e-125	0.549822	0.294429	0.24	0.142	1.43243e-120	Myofibroblast
RAB31	1.56839e-124	0.557748	0.359086	0.327	0.219	3.31102e-120	Myofibroblast
LOX	2.0516e-124	0.545789	0.319059	0.203	0.114	4.33114e-120	Myofibroblast
EIF4G3	4.56022e-124	0.552065	0.413995	0.262	0.163	9.62709e-120	Myofibroblast
JMJD1C	6.21439e-124	0.568067	0.41117	0.51	0.388	1.31192e-119	Myofibroblast
CYBRD1	7.04334e-124	0.56679	0.308545	0.493	0.355	1.48692e-119	Myofibroblast
SPIN1	7.8804e-124	0.550077	0.267539	0.246	0.145	1.66363e-119	Myofibroblast
ECHDC2	9.5505e-124	0.560137	0.394163	0.364	0.25	2.01621e-119	Myofibroblast
C1RL	1.05956e-122	0.548257	0.312555	0.228	0.134	2.23684e-118	Myofibroblast
TMOD3	1.90458e-122	0.558677	0.347748	0.347	0.236	4.02076e-118	Myofibroblast
OMD	3.25034e-122	0.548775	0.446975	0.232	0.139	6.8618e-118	Myofibroblast
LGALS3	6.85197e-122	0.572048	0.351866	0.658	0.537	1.44652e-117	Myofibroblast
SAT1	7.41333e-122	0.572391	0.500114	0.666	0.558	1.56503e-117	Myofibroblast
KAZN	1.17091e-121	0.54951	0.731977	0.239	0.147	2.47192e-117	Myofibroblast
ZFP36L2	1.26025e-121	0.570936	0.347937	0.619	0.492	2.66052e-117	Myofibroblast
CAMK2D	1.42022e-121	0.556192	0.427173	0.317	0.209	2.99822e-117	Myofibroblast
SERPINH1	3.35848e-121	0.567126	0.410451	0.502	0.386	7.09008e-117	Myofibroblast
EML4	7.5082e-121	0.551872	0.316831	0.269	0.167	1.58506e-116	Myofibroblast
ZEB2	8.44464e-121	0.568559	0.338009	0.548	0.423	1.78275e-116	Myofibroblast
SYNE1	1.853e-120	0.560218	0.474338	0.373	0.265	3.91186e-116	Myofibroblast
TPST1	2.68806e-120	0.551397	0.372447	0.263	0.164	5.67476e-116	Myofibroblast
LAMA4	8.4061e-120	0.560581	0.343174	0.387	0.27	1.77461e-115	Myofibroblast
NCOA1	1.92284e-119	0.553364	0.383468	0.288	0.185	4.0593e-115	Myofibroblast
ANKRD17	3.39797e-119	0.554608	0.374047	0.302	0.199	7.17345e-115	Myofibroblast
CDK13	1.46765e-118	0.544763	0.276128	0.204	0.115	3.09836e-114	Myofibroblast
LITAF	4.15343e-118	0.567494	0.524607	0.528	0.42	8.76831e-114	Myofibroblast
SPATS2	5.26973e-118	0.545508	0.24269	0.211	0.121	1.11249e-113	Myofibroblast
MYOF	1.58267e-116	0.552495	0.380305	0.284	0.183	3.34117e-112	Myofibroblast
TUSC3	5.68569e-116	0.544649	0.213249	0.208	0.117	1.20031e-111	Myofibroblast
BIRC6	5.7902e-116	0.553551	0.343201	0.299	0.195	1.22237e-111	Myofibroblast
SFT2D2	5.88173e-116	0.544393	0.250469	0.204	0.116	1.24169e-111	Myofibroblast
CD44	6.18518e-116	0.562503	0.414574	0.437	0.319	1.30575e-111	Myofibroblast
NFKB1	7.90415e-116	0.547735	0.314671	0.236	0.141	1.66864e-111	Myofibroblast
SLC44A1	1.14264e-115	0.553073	0.292149	0.294	0.191	2.41223e-111	Myofibroblast
AKT3	1.32438e-115	0.550172	0.351944	0.261	0.163	2.79591e-111	Myofibroblast
TBL1XR1	9.82246e-115	0.555103	0.311603	0.323	0.216	2.07362e-110	Myofibroblast
TXNRD1	2.93631e-114	0.557653	0.38091	0.358	0.251	6.19885e-110	Myofibroblast
MAP4	7.92692e-114	0.565277	0.352238	0.508	0.393	1.67345e-109	Myofibroblast
RABGAP1L	3.30225e-113	0.546642	0.343858	0.228	0.138	6.97138e-109	Myofibroblast
ZSWIM6	1.07816e-112	0.545519	0.396965	0.219	0.129	2.27609e-108	Myofibroblast
SIL1	1.88005e-112	0.548681	0.26321	0.252	0.156	3.96897e-108	Myofibroblast
AGAP1	3.10125e-112	0.544206	0.278188	0.209	0.12	6.54705e-108	Myofibroblast
ZMYM4	7.15017e-112	0.544925	0.28756	0.215	0.127	1.50947e-107	Myofibroblast
BMPR2	1.33272e-111	0.554316	0.348524	0.321	0.216	2.8135e-107	Myofibroblast
QKI	1.78222e-111	0.55518	0.30986	0.334	0.227	3.76245e-107	Myofibroblast
SPTAN1	5.67639e-111	0.554794	0.310477	0.33	0.224	1.19834e-106	Myofibroblast
CBLB	2.62745e-110	0.554344	0.406773	0.326	0.22	5.54681e-106	Myofibroblast
BAZ2B	2.39198e-109	0.549814	0.294829	0.272	0.173	5.04971e-105	Myofibroblast
TSPAN4	2.53768e-109	0.558733	0.28499	0.402	0.285	5.3573e-105	Myofibroblast
TNFAIP6	5.21803e-109	0.552421	0.243785	0.311	0.199	1.10158e-104	Myofibroblast
UBR5	7.93935e-109	0.548444	0.308557	0.257	0.162	1.67608e-104	Myofibroblast
PTPRG	9.2063e-109	0.559007	0.613336	0.398	0.296	1.94354e-104	Myofibroblast
PDS5A	1.06146e-108	0.546425	0.327498	0.234	0.144	2.24084e-104	Myofibroblast
HDLBP	1.96577e-108	0.560663	0.301526	0.438	0.326	4.14994e-104	Myofibroblast
IP6K2	7.91503e-108	0.550124	0.272029	0.281	0.179	1.67094e-103	Myofibroblast
ZCCHC7	1.27286e-107	0.54596	0.303953	0.233	0.142	2.68714e-103	Myofibroblast
OSBPL9	2.28045e-107	0.552863	0.35853	0.314	0.212	4.81426e-103	Myofibroblast
SSPN	4.16787e-107	0.559046	0.357105	0.411	0.304	8.79879e-103	Myofibroblast
ARRDC3	5.50323e-106	0.546224	0.312009	0.239	0.148	1.16179e-101	Myofibroblast
FAF1	5.55941e-106	0.542468	0.283338	0.202	0.118	1.17365e-101	Myofibroblast
MON2	6.17019e-106	0.544135	0.27505	0.218	0.13	1.30259e-101	Myofibroblast
KDM5B	1.14929e-105	0.543696	0.254468	0.214	0.127	2.42627e-101	Myofibroblast
MED13	1.81201e-105	0.546589	0.347665	0.243	0.153	3.82533e-101	Myofibroblast
ADAM9	3.85992e-105	0.550085	0.344789	0.283	0.188	8.14867e-101	Myofibroblast
PTN	2.31167e-104	0.561576	0.503901	0.477	0.374	4.88016e-100	Myofibroblast
CAB39	4.84082e-104	0.544395	0.298511	0.223	0.137	1.02195e-99	Myofibroblast
NUMB	6.22413e-104	0.547521	0.323898	0.257	0.164	1.31398e-99	Myofibroblast
MORF4L2	9.81538e-104	0.564037	0.299804	0.555	0.447	2.07213e-99	Myofibroblast
GEM	7.1825e-103	0.559091	0.36804	0.438	0.327	1.5163e-98	Myofibroblast
GTF2I	8.35082e-103	0.547732	0.260359	0.263	0.169	1.76294e-98	Myofibroblast
ZNF280D	1.02762e-102	0.544414	0.2497	0.228	0.138	2.16941e-98	Myofibroblast
STAG1	1.83094e-102	0.551492	0.366625	0.31	0.212	3.8653e-98	Myofibroblast
ANKH	3.38379e-102	0.543758	0.306372	0.22	0.135	7.14352e-98	Myofibroblast
CACNA2D1	3.3993e-102	0.544432	0.284811	0.228	0.14	7.17625e-98	Myofibroblast
CTSB	1.2033e-101	0.558418	0.352345	0.424	0.324	2.5403e-97	Myofibroblast
SLC40A1	1.59802e-101	0.54909	0.345348	0.283	0.186	3.37358e-97	Myofibroblast
AFF1	3.19144e-101	0.547276	0.326248	0.261	0.169	6.73745e-97	Myofibroblast
FAM13A	5.3796e-101	0.541992	0.231829	0.207	0.122	1.13569e-96	Myofibroblast
ZNF83	6.06252e-101	0.544624	0.288121	0.233	0.144	1.27986e-96	Myofibroblast
ANKRD10	4.29547e-100	0.557349	0.341948	0.415	0.31	9.06817e-96	Myofibroblast
NF1	1.36385e-99	0.549671	0.28997	0.296	0.199	2.87922e-95	Myofibroblast
ITCH	1.88034e-99	0.542476	0.289881	0.213	0.129	3.96959e-95	Myofibroblast
PTGIR	3.04998e-99	0.548841	0.392945	0.285	0.19	6.4388e-95	Myofibroblast
FHL2	2.28694e-98	0.555176	0.262724	0.391	0.278	4.82796e-94	Myofibroblast
HGF	2.40901e-98	0.544201	0.305313	0.233	0.146	5.08566e-94	Myofibroblast
NEK7	4.4093e-98	0.543566	0.263673	0.227	0.141	9.30847e-94	Myofibroblast
LXN	1.5594e-97	0.54114	0.328152	0.203	0.122	3.29206e-93	Myofibroblast
ABL1	2.11406e-97	0.544102	0.319296	0.234	0.148	4.46299e-93	Myofibroblast
GLS	6.96202e-97	0.546855	0.281561	0.267	0.176	1.46975e-92	Myofibroblast
TRPM7	1.68179e-96	0.541097	0.271087	0.205	0.123	3.55043e-92	Myofibroblast
PPP6R3	1.77549e-96	0.5442	0.267249	0.238	0.15	3.74824e-92	Myofibroblast
S100A16	6.96453e-96	0.547344	0.257159	0.276	0.183	1.47028e-91	Myofibroblast
RGS2	7.61004e-96	0.543715	0.360515	0.233	0.147	1.60656e-91	Myofibroblast
HTRA1	9.37938e-96	0.554115	0.413249	0.374	0.277	1.98008e-91	Myofibroblast
PHACTR2	1.81351e-95	0.552015	0.22827	0.348	0.242	3.82851e-91	Myofibroblast
WWTR1	2.35625e-95	0.55103	0.322257	0.329	0.231	4.97428e-91	Myofibroblast
IGF1	1.04094e-94	0.547108	0.262794	0.279	0.183	2.19753e-90	Myofibroblast
CD74	1.36328e-94	0.553548	0.359235	0.376	0.27	2.87801e-90	Myofibroblast
RPS24	2.50467e-94	0.565788	0.237628	0.9	0.867	5.28761e-90	Myofibroblast
LRRFIP2	2.90736e-94	0.549945	0.318034	0.316	0.22	6.13773e-90	Myofibroblast
REL	3.77515e-94	0.542052	0.307867	0.219	0.136	7.96972e-90	Myofibroblast
PTPRS	5.32627e-94	0.541042	0.343918	0.209	0.128	1.12443e-89	Myofibroblast
P4HA1	1.48211e-93	0.547597	0.287306	0.286	0.193	3.12888e-89	Myofibroblast
GLT8D2	2.09343e-93	0.549671	0.279888	0.316	0.22	4.41944e-89	Myofibroblast
OXR1	3.16538e-93	0.550629	0.324873	0.33	0.234	6.68243e-89	Myofibroblast
SSBP2	7.61275e-93	0.553048	0.354394	0.371	0.273	1.60713e-88	Myofibroblast
WSB1	1.47999e-92	0.561789	0.335019	0.605	0.502	3.12442e-88	Myofibroblast
ITPR1	1.61206e-92	0.542263	0.281012	0.226	0.141	3.40322e-88	Myofibroblast
CASC4	2.27845e-92	0.549415	0.258578	0.316	0.22	4.81003e-88	Myofibroblast
LINC-PINT	3.57041e-92	0.546384	0.461312	0.274	0.184	7.53749e-88	Myofibroblast
TOP1	5.37717e-92	0.553511	0.33529	0.386	0.284	1.13517e-87	Myofibroblast
ABCA1	1.64541e-91	0.543167	0.294871	0.238	0.152	3.47363e-87	Myofibroblast
ACBD3	3.10222e-91	0.539638	0.218268	0.201	0.122	6.54909e-87	Myofibroblast
UVRAG	5.03284e-91	0.541442	0.238369	0.22	0.137	1.06248e-86	Myofibroblast
UBR2	6.01455e-91	0.540046	0.236108	0.205	0.126	1.26973e-86	Myofibroblast
DIAPH2	1.23396e-90	0.549488	0.455609	0.32	0.23	2.60502e-86	Myofibroblast
MAP3K2	1.34582e-90	0.543848	0.261563	0.248	0.161	2.84116e-86	Myofibroblast
FKBP7	1.68832e-90	0.544881	0.212404	0.262	0.172	3.56421e-86	Myofibroblast
USP34	2.40537e-90	0.550051	0.279764	0.334	0.237	5.07798e-86	Myofibroblast
ZFAND3	3.16998e-90	0.548072	0.38803	0.301	0.212	6.69215e-86	Myofibroblast
PHF14	5.24552e-90	0.55003	0.244682	0.337	0.237	1.10738e-85	Myofibroblast
TCF4	9.18369e-90	0.561804	0.283416	0.653	0.552	1.93877e-85	Myofibroblast
CKAP4	4.05405e-89	0.545119	0.256243	0.266	0.18	8.55852e-85	Myofibroblast
CFI	5.60299e-89	0.541637	0.231168	0.227	0.144	1.18285e-84	Myofibroblast
ADD3	6.12307e-89	0.553589	0.247146	0.413	0.3	1.29264e-84	Myofibroblast
ZMYM2	1.2549e-88	0.543092	0.265974	0.244	0.159	2.64922e-84	Myofibroblast
PROS1	2.12689e-88	0.546882	0.274096	0.292	0.203	4.49007e-84	Myofibroblast
CASP4	2.38039e-88	0.543125	0.283415	0.244	0.16	5.02524e-84	Myofibroblast
CPQ	5.14491e-88	0.554081	0.269738	0.422	0.318	1.08614e-83	Myofibroblast
CACNA1C	8.96644e-88	0.544439	0.365351	0.261	0.176	1.89291e-83	Myofibroblast
AHNAK	1.22947e-87	0.559362	0.287764	0.579	0.469	2.59553e-83	Myofibroblast
SKAP2	1.61989e-87	0.540124	0.234283	0.213	0.133	3.41974e-83	Myofibroblast
SPATS2L	6.68965e-87	0.552241	0.251337	0.391	0.289	1.41225e-82	Myofibroblast
TMEM176B	3.4952e-86	0.551078	0.210956	0.38	0.269	7.37872e-82	Myofibroblast
SETD5	5.01752e-86	0.547141	0.245396	0.307	0.214	1.05925e-81	Myofibroblast
TGFBR3	2.59749e-85	0.547341	0.281037	0.313	0.219	5.48357e-81	Myofibroblast
LGALS3BP	2.71281e-85	0.558954	0.264243	0.598	0.485	5.72701e-81	Myofibroblast
LMAN1	1.40645e-84	0.553349	0.275059	0.425	0.328	2.96915e-80	Myofibroblast
STK3	1.74511e-84	0.546433	0.292521	0.301	0.211	3.6841e-80	Myofibroblast
LRCH3	5.07262e-84	0.538784	0.209921	0.207	0.129	1.07088e-79	Myofibroblast
CARMIL1	7.55525e-84	0.542526	0.359783	0.25	0.166	1.59499e-79	Myofibroblast
TMEM167A	1.1269e-83	0.547775	0.227359	0.326	0.233	2.379e-79	Myofibroblast
SEC61A1	1.90562e-83	0.542233	0.253737	0.247	0.165	4.02296e-79	Myofibroblast
COL12A1	3.20967e-83	0.546321	0.456741	0.3	0.216	6.77593e-79	Myofibroblast
TNRC6A	3.35914e-83	0.545076	0.243018	0.288	0.197	7.09147e-79	Myofibroblast
COLEC11	9.06549e-83	0.543272	0.364754	0.266	0.177	1.91382e-78	Myofibroblast
CYB5A	1.07271e-82	0.55132	0.312086	0.395	0.298	2.2646e-78	Myofibroblast
LAMP2	2.01372e-82	0.54951	0.231877	0.364	0.266	4.25116e-78	Myofibroblast
SPRED1	2.38771e-82	0.54133	0.271928	0.241	0.157	5.0407e-78	Myofibroblast
BNIP3L	2.6544e-82	0.556167	0.248381	0.525	0.423	5.60371e-78	Myofibroblast
PDIA4	2.78261e-82	0.544923	0.229953	0.287	0.2	5.87437e-78	Myofibroblast
FBXO11	2.938e-82	0.538323	0.275415	0.205	0.129	6.20242e-78	Myofibroblast
GLG1	7.86011e-82	0.552244	0.24502	0.424	0.322	1.65935e-77	Myofibroblast
IKBIP	1.73011e-81	0.539477	0.212339	0.219	0.142	3.65243e-77	Myofibroblast
MARK3	4.92877e-81	0.544271	0.293389	0.281	0.196	1.04051e-76	Myofibroblast
TANK	7.0606e-81	0.543707	0.234803	0.275	0.189	1.49056e-76	Myofibroblast
KMT2C	9.25946e-81	0.547927	0.282273	0.342	0.249	1.95476e-76	Myofibroblast
DNMT1	1.45538e-80	0.539552	0.229535	0.223	0.145	3.07245e-76	Myofibroblast
GLIS3	6.29152e-80	0.540715	0.36835	0.237	0.159	1.3282e-75	Myofibroblast
CLTC	6.29307e-80	0.545221	0.216976	0.302	0.212	1.32853e-75	Myofibroblast
NUCB2	6.73801e-80	0.550632	0.250472	0.402	0.302	1.42246e-75	Myofibroblast
SSR4	1.02103e-79	0.558549	0.254144	0.674	0.578	2.15551e-75	Myofibroblast
MAP4K5	1.06369e-79	0.544602	0.231321	0.294	0.205	2.24557e-75	Myofibroblast
FAM172A	1.45757e-79	0.54228	0.26426	0.26	0.177	3.07709e-75	Myofibroblast
NRP1	1.86509e-79	0.550509	0.232218	0.407	0.3	3.93739e-75	Myofibroblast
MYO9A	4.01675e-79	0.540293	0.242269	0.236	0.156	8.47976e-75	Myofibroblast
PLD3	5.04362e-79	0.552872	0.207751	0.463	0.359	1.06476e-74	Myofibroblast
RARRES3	9.45368e-79	0.5405	0.266115	0.238	0.16	1.99577e-74	Myofibroblast
LMO4	1.23961e-78	0.551918	0.261553	0.44	0.34	2.61695e-74	Myofibroblast
RPS6KA3	1.33776e-78	0.538008	0.280194	0.209	0.136	2.82415e-74	Myofibroblast
PUM2	1.42103e-78	0.539161	0.222838	0.225	0.146	2.99994e-74	Myofibroblast
MT-ND6	1.9232e-78	0.552344	0.305145	0.446	0.354	4.06006e-74	Myofibroblast
CAMSAP2	3.86059e-78	0.538412	0.241839	0.216	0.14	8.1501e-74	Myofibroblast
KIF1B	6.95095e-78	0.539634	0.290357	0.231	0.153	1.46741e-73	Myofibroblast
AKR1A1	1.12646e-77	0.544639	0.208367	0.302	0.214	2.37806e-73	Myofibroblast
SNX9	1.2394e-77	0.548521	0.271655	0.37	0.276	2.6165e-73	Myofibroblast
NORAD	1.55813e-77	0.545828	0.260868	0.322	0.232	3.28937e-73	Myofibroblast
SCFD1	2.07956e-77	0.542083	0.207899	0.266	0.181	4.39016e-73	Myofibroblast
FKBP5	1.384e-76	0.550003	0.222463	0.412	0.311	2.92176e-72	Myofibroblast
SEC22B	1.59356e-76	0.542687	0.20472	0.278	0.192	3.36417e-72	Myofibroblast
SERPING1	2.17977e-76	0.558742	0.226194	0.845	0.735	4.60171e-72	Myofibroblast
WBP1L	2.45343e-76	0.537632	0.21988	0.212	0.137	5.17944e-72	Myofibroblast
SMG6	8.83626e-76	0.53793	0.243175	0.218	0.141	1.86542e-71	Myofibroblast
MAST4	9.67029e-76	0.536762	0.223422	0.204	0.13	2.04149e-71	Myofibroblast
USP9X	1.51575e-75	0.539475	0.231734	0.236	0.158	3.1999e-71	Myofibroblast
TMED3	8.90599e-75	0.542894	0.212266	0.287	0.202	1.88014e-70	Myofibroblast
KIF13A	2.2116e-74	0.536427	0.304589	0.203	0.131	4.66891e-70	Myofibroblast
DCAF6	4.82273e-74	0.540281	0.270867	0.25	0.173	1.01813e-69	Myofibroblast
ASPH	8.68131e-74	0.547301	0.241646	0.37	0.277	1.83271e-69	Myofibroblast
TPT1-AS1	1.70445e-73	0.539949	0.202976	0.251	0.169	3.59826e-69	Myofibroblast
MICU1	2.43014e-73	0.536518	0.213988	0.207	0.134	5.13026e-69	Myofibroblast
SMC5	6.94473e-73	0.542964	0.269966	0.295	0.212	1.4661e-68	Myofibroblast
MAPK1	9.44454e-73	0.539169	0.223839	0.242	0.163	1.99384e-68	Myofibroblast
SLIT3	1.23264e-72	0.548693	0.325182	0.403	0.316	2.60223e-68	Myofibroblast
TMED10	3.35366e-72	0.550607	0.21833	0.461	0.365	7.07992e-68	Myofibroblast
CANX	5.15889e-72	0.550275	0.256926	0.453	0.358	1.08909e-67	Myofibroblast
RBMS1	6.22113e-72	0.553688	0.275017	0.576	0.473	1.31334e-67	Myofibroblast
MAP4K4	2.94943e-71	0.540841	0.239775	0.271	0.189	6.22655e-67	Myofibroblast
PODN	4.41709e-71	0.539702	0.289981	0.253	0.176	9.32492e-67	Myofibroblast
HOOK2	1.43056e-70	0.535415	0.200484	0.202	0.13	3.02006e-66	Myofibroblast
LUZP1	1.90866e-70	0.538716	0.243476	0.243	0.166	4.02937e-66	Myofibroblast
KANSL1	2.14953e-69	0.540293	0.218596	0.271	0.189	4.53788e-65	Myofibroblast
BCAS3	4.84632e-69	0.537596	0.270539	0.232	0.158	1.02311e-64	Myofibroblast
GOLIM4	6.09769e-69	0.54936	0.2887	0.461	0.362	1.28728e-64	Myofibroblast
ANGPTL2	6.28276e-69	0.536287	0.27179	0.215	0.145	1.32635e-64	Myofibroblast
ZCCHC24	9.7147e-69	0.535788	0.22514	0.21	0.14	2.05087e-64	Myofibroblast
NUTM2B-AS1	1.06492e-68	0.540011	0.218663	0.268	0.189	2.24815e-64	Myofibroblast
COPB1	2.00507e-68	0.542383	0.205532	0.308	0.224	4.23291e-64	Myofibroblast
MYCBP2	6.90235e-68	0.544236	0.254665	0.344	0.258	1.45716e-63	Myofibroblast
PXDN	9.87127e-68	0.53672	0.25599	0.224	0.153	2.08392e-63	Myofibroblast
ATP13A3	1.76149e-67	0.536663	0.249414	0.226	0.152	3.71869e-63	Myofibroblast
HGSNAT	1.96632e-67	0.535752	0.203567	0.215	0.143	4.1511e-63	Myofibroblast
CTSO	2.39351e-67	0.537821	0.204573	0.241	0.167	5.05293e-63	Myofibroblast
FGFR1	3.8579e-67	0.546006	0.229493	0.391	0.296	8.14441e-63	Myofibroblast
HLA-DRA	5.23554e-67	0.535514	0.291242	0.212	0.142	1.10527e-62	Myofibroblast
ANO6	1.02827e-66	0.540979	0.223492	0.293	0.211	2.17077e-62	Myofibroblast
CRY1	1.57282e-66	0.534756	0.318381	0.203	0.136	3.32039e-62	Myofibroblast
PID1	3.35946e-66	0.536908	0.201683	0.234	0.16	7.09215e-62	Myofibroblast
PKN2	6.04059e-66	0.539463	0.226412	0.272	0.193	1.27523e-61	Myofibroblast
AFF4	6.46843e-66	0.545869	0.289704	0.39	0.306	1.36555e-61	Myofibroblast
SLC19A2	8.22103e-66	0.534449	0.323216	0.202	0.135	1.73554e-61	Myofibroblast
SELENOP	1.46801e-65	0.54822	0.589069	0.446	0.374	3.09912e-61	Myofibroblast
MYDGF	2.28404e-65	0.54831	0.226511	0.465	0.372	4.82184e-61	Myofibroblast
RBM6	2.30961e-64	0.542809	0.237843	0.339	0.254	4.87581e-60	Myofibroblast
TAGLN2	3.77252e-64	0.552475	0.269983	0.68	0.588	7.96418e-60	Myofibroblast
PSAP	9.3915e-64	0.553326	0.201487	0.789	0.702	1.98264e-59	Myofibroblast
KDM2A	3.28643e-63	0.533701	0.214093	0.201	0.135	6.93798e-59	Myofibroblast
REV3L	7.00645e-63	0.543014	0.311808	0.351	0.269	1.47913e-58	Myofibroblast
TAOK1	7.26687e-63	0.538959	0.200485	0.277	0.2	1.53411e-58	Myofibroblast
HSP90B1	1.89926e-62	0.551907	0.248531	0.684	0.604	4.00953e-58	Myofibroblast
ECM1	3.06376e-62	0.543848	0.223984	0.38	0.288	6.4679e-58	Myofibroblast
EVI5	8.27371e-62	0.540305	0.254282	0.306	0.227	1.74666e-57	Myofibroblast
CST3	1.44945e-61	0.55289	0.312702	0.923	0.9	3.05994e-57	Myofibroblast
GALNT2	3.55101e-61	0.534798	0.241315	0.222	0.153	7.49654e-57	Myofibroblast
MBNL1	4.77048e-61	0.547216	0.296561	0.478	0.393	1.0071e-56	Myofibroblast
SNTB2	6.83302e-61	0.533187	0.207753	0.202	0.136	1.44252e-56	Myofibroblast
MARCKSL1	6.98844e-61	0.535672	0.202478	0.236	0.164	1.47533e-56	Myofibroblast
NME2	7.9677e-61	0.540624	0.31326	0.318	0.237	1.68206e-56	Myofibroblast
P4HA2	3.60035e-60	0.535913	0.209089	0.241	0.171	7.60071e-56	Myofibroblast
GABARAP	2.2742e-59	0.549524	0.206025	0.615	0.524	4.80107e-55	Myofibroblast
EEA1	2.58094e-59	0.542509	0.222606	0.367	0.286	5.44862e-55	Myofibroblast
AKAP12	3.59644e-57	0.547322	0.266304	0.549	0.458	7.59245e-53	Myofibroblast
TTC17	6.72674e-57	0.536127	0.21447	0.26	0.188	1.42008e-52	Myofibroblast
NUP98	8.46906e-57	0.533264	0.224137	0.217	0.151	1.7879e-52	Myofibroblast
CMSS1	1.25738e-56	0.534566	0.21788	0.236	0.168	2.65445e-52	Myofibroblast
EGFR	1.41687e-56	0.538435	0.251989	0.302	0.227	2.99116e-52	Myofibroblast
AGO3	1.90762e-56	0.534951	0.218968	0.243	0.174	4.02717e-52	Myofibroblast
CYP27A1	3.45673e-56	0.53199	0.220244	0.202	0.139	7.2975e-52	Myofibroblast
P4HB	6.34548e-56	0.546036	0.252704	0.507	0.43	1.33959e-51	Myofibroblast
TBC1D15	7.12158e-56	0.532255	0.220209	0.207	0.143	1.50344e-51	Myofibroblast
FAM198B	1.18417e-55	0.532568	0.263626	0.21	0.148	2.49989e-51	Myofibroblast
FEZ1	3.1086e-55	0.535618	0.216599	0.259	0.189	6.56256e-51	Myofibroblast
PDIA3	1.28208e-54	0.547815	0.22124	0.629	0.555	2.7066e-50	Myofibroblast
IGFBP4	2.36251e-54	0.547626	0.333033	0.629	0.548	4.98749e-50	Myofibroblast
FHL1	2.91435e-54	0.54665	0.439659	0.555	0.498	6.15248e-50	Myofibroblast
CDKN1C	2.59033e-53	0.531323	0.204646	0.204	0.141	5.46845e-49	Myofibroblast
PDLIM3	2.89828e-53	0.544505	0.254161	0.499	0.411	6.11857e-49	Myofibroblast
PLPP3	8.93401e-53	0.541393	0.27219	0.399	0.321	1.88606e-48	Myofibroblast
SPRY1	1.63353e-52	0.543194	0.308672	0.46	0.377	3.44854e-48	Myofibroblast
ERCC1	5.48013e-52	0.537426	0.219064	0.313	0.239	1.15691e-47	Myofibroblast
GLIPR1	5.93348e-52	0.531417	0.204013	0.209	0.148	1.25262e-47	Myofibroblast
FOXP1	3.54231e-51	0.542752	0.362173	0.456	0.385	7.47817e-47	Myofibroblast
PPIB	6.8994e-51	0.545815	0.397434	0.573	0.55	1.45653e-46	Myofibroblast
SPAG9	9.18026e-51	0.539791	0.20746	0.379	0.3	1.93804e-46	Myofibroblast
GOLGA4	1.20574e-50	0.540572	0.219067	0.402	0.322	2.54543e-46	Myofibroblast
TSC22D3	1.89409e-50	0.545278	0.232828	0.599	0.509	3.99861e-46	Myofibroblast
FSTL3	1.18385e-49	0.532718	0.222972	0.24	0.176	2.49923e-45	Myofibroblast
UBE2H	1.34031e-49	0.534835	0.201834	0.278	0.209	2.82953e-45	Myofibroblast
DDX17	3.73814e-49	0.544796	0.210556	0.601	0.519	7.89159e-45	Myofibroblast
UGCG	1.02809e-47	0.533546	0.234604	0.265	0.2	2.17041e-43	Myofibroblast
VIM	2.56106e-46	0.54565	0.201635	0.927	0.903	5.40666e-42	Myofibroblast
GADD45A	1.19144e-42	0.53205	0.207225	0.272	0.207	2.51525e-38	Myofibroblast
MIR4435-2HG	5.32077e-42	0.534196	0.255446	0.324	0.256	1.12327e-37	Myofibroblast
NFIA	1.30918e-41	0.5405	0.20693	0.556	0.485	2.76382e-37	Myofibroblast
RPL39	2.59619e-41	0.542996	0.211655	0.906	0.883	5.48082e-37	Myofibroblast
HIPK3	1.61582e-40	0.531824	0.206161	0.282	0.22	3.41115e-36	Myofibroblast
AKR1C3	2.14448e-39	0.527872	0.218397	0.214	0.16	4.52722e-35	Myofibroblast
NFKBIZ	4.56205e-38	0.533663	0.337634	0.347	0.29	9.63094e-34	Myofibroblast
DENND5A	1.36637e-36	0.526502	0.200444	0.209	0.155	2.88455e-32	Myofibroblast
NBL1	1.34961e-35	0.5336	0.426111	0.371	0.327	2.84916e-31	Myofibroblast
MEIS2	1.943e-35	0.530564	0.226196	0.299	0.242	4.10186e-31	Myofibroblast
CHST12	4.0031e-35	0.52746	0.226119	0.235	0.181	8.45094e-31	Myofibroblast
HIF1A	3.73842e-33	0.532547	0.242835	0.39	0.328	7.89218e-29	Myofibroblast
C9orf3	7.15626e-33	0.531445	0.218628	0.353	0.299	1.51076e-28	Myofibroblast
CHCHD3	2.18007e-32	0.529406	0.29345	0.301	0.25	4.60235e-28	Myofibroblast
ANXA5	4.85322e-32	0.537074	0.213782	0.716	0.676	1.02456e-27	Myofibroblast
GLUD1	2.34944e-31	0.528802	0.230239	0.302	0.246	4.95991e-27	Myofibroblast
JUND	2.29848e-30	0.533807	0.342825	0.515	0.455	4.85232e-26	Myofibroblast
BHLHE40	5.14891e-30	0.526919	0.239692	0.269	0.217	1.08699e-25	Myofibroblast
SH3BP5	3.71071e-29	0.523635	0.256615	0.204	0.161	7.83368e-25	Myofibroblast
KDELR2	1.92712e-26	0.528267	0.213022	0.355	0.311	4.06835e-22	Myofibroblast
NAMPT	2.76634e-20	0.525313	0.247829	0.394	0.345	5.84002e-16	Myofibroblast
ARHGAP6	1.18286e-19	0.520135	0.291433	0.224	0.186	2.49714e-15	Myofibroblast
SPARC	2.4871e-19	0.528616	0.355558	0.811	0.797	5.25053e-15	Myofibroblast
ZEB1	9.47341e-16	0.520924	0.204314	0.333	0.293	1.99993e-11	Myofibroblast
MT-CO2	4.35582e-12	0.477872	0.21409	0.886	0.946	9.19556e-08	Myofibroblast
RAB7A	1.93314e-09	0.517969	0.220839	0.528	0.493	4.08106e-05	Myofibroblast
IRF1	3.3234e-08	0.51326	0.263081	0.259	0.235	0.000701602	Myofibroblast
RGS5	0	0.860447	2.54038	0.873	0.25	0	Pericyte
NDUFA4L2	0	0.794891	2.21331	0.798	0.393	0	Pericyte
HIGD1B	0	0.790816	2.57869	0.66	0.107	0	Pericyte
CD36	0	0.77468	3.4123	0.583	0.057	0	Pericyte
COX4I2	0	0.766958	2.18419	0.658	0.184	0	Pericyte
FABP4	0	0.765696	2.66705	0.661	0.21	0	Pericyte
CPE	0	0.753954	1.98927	0.719	0.41	0	Pericyte
AGT	0	0.740454	2.96676	0.587	0.184	0	Pericyte
IGFBP7	0	0.73943	0.832493	0.985	0.936	0	Pericyte
FABP5	0	0.736876	2.57607	0.582	0.175	0	Pericyte
ARHGDIB	0	0.723956	1.76843	0.628	0.318	0	Pericyte
ABCC9	0	0.719022	2.36079	0.535	0.167	0	Pericyte
MALAT1	0	0.718908	0.904268	0.987	0.986	0	Pericyte
PDGFRB	0	0.703887	1.57636	0.65	0.407	0	Pericyte
CALD1	0	0.703875	0.68218	0.94	0.923	0	Pericyte
KCNJ8	0	0.702957	2.24871	0.458	0.081	0	Pericyte
MFGE8	0	0.702528	1.40094	0.791	0.694	0	Pericyte
HLA-C	0	0.701546	1.10962	0.822	0.774	0	Pericyte
GJA4	0	0.698033	1.84584	0.493	0.126	0	Pericyte
NOTCH3	0	0.689925	1.42764	0.555	0.226	0	Pericyte
SPARC	0	0.687262	0.792991	0.85	0.786	0	Pericyte
EPS8	0	0.686317	1.36874	0.617	0.401	0	Pericyte
ITGB1	0	0.683294	1.12639	0.763	0.713	0	Pericyte
LHFP	0	0.683122	1.49099	0.626	0.451	0	Pericyte
TXNIP	0	0.67855	1.21908	0.712	0.57	0	Pericyte
IFITM1	0	0.67582	1.38192	0.66	0.456	0	Pericyte
MYL9	0	0.675491	0.215239	0.891	0.731	0	Pericyte
NR2F2	0	0.667183	1.21826	0.592	0.352	0	Pericyte
2024-09-07	0	0.662766	0.832516	0.788	0.767	0	Pericyte
PPP1R14A	0	0.66259	0.877271	0.686	0.429	0	Pericyte
MEF2C	0	0.661884	1.29714	0.513	0.241	0	Pericyte
CARMN	0	0.66102	1.44453	0.49	0.203	0	Pericyte
MAP1B	0	0.660033	1.1344	0.657	0.529	0	Pericyte
STEAP4	0	0.657992	1.72688	0.438	0.166	0	Pericyte
TINAGL1	0	0.656461	0.961993	0.576	0.286	0	Pericyte
NDRG2	0	0.652802	1.21802	0.548	0.338	0	Pericyte
CYGB	0	0.652481	1.85175	0.473	0.261	0	Pericyte
FAM162B	0	0.650525	1.50195	0.393	0.118	0	Pericyte
BTG1	0	0.648425	1.02641	0.658	0.524	0	Pericyte
ACTA2	0	0.6452	0.342703	0.755	0.499	0	Pericyte
ASAH1	0	0.64424	1.40708	0.545	0.404	0	Pericyte
GAS6	0	0.643189	1.25236	0.527	0.348	0	Pericyte
TPPP3	0	0.643182	1.22615	0.492	0.266	0	Pericyte
ISYNA1	0	0.641814	1.0122	0.519	0.272	0	Pericyte
IFITM3	0	0.638287	0.614464	0.926	0.93	0	Pericyte
FAM213A	0	0.634138	1.55287	0.345	0.102	0	Pericyte
CPM	0	0.633492	1.57454	0.328	0.073	0	Pericyte
THBS4	0	0.6313	1.32773	0.355	0.106	0	Pericyte
ADGRF5	0	0.629028	1.31014	0.295	0.042	0	Pericyte
FXYD6	0	0.627277	1.19128	0.479	0.304	0	Pericyte
ESAM	0	0.625676	1.11014	0.366	0.13	0	Pericyte
KLHL23	0	0.625591	1.11514	0.385	0.154	0	Pericyte
2024-09-04	0	0.620769	1.00621	0.418	0.206	0	Pericyte
LPL	0	0.614852	1.3961	0.265	0.042	0	Pericyte
GJC1	0	0.610253	1.11384	0.286	0.075	0	Pericyte
MYO1B	0	0.607336	1.13104	0.428	0.291	0	Pericyte
ITGA7	0	0.605367	1.04901	0.322	0.127	0	Pericyte
EFHD1	0	0.601432	0.965075	0.39	0.229	0	Pericyte
FRMD3	0	0.600166	1.13953	0.268	0.079	0	Pericyte
TESC	0	0.599433	1.02799	0.268	0.074	0	Pericyte
APOLD1	0	0.59591	1.08498	0.284	0.106	0	Pericyte
EGFLAM	0	0.594957	1.08377	0.246	0.065	0	Pericyte
GPAT2	0	0.590089	1.32678	0.209	0.034	0	Pericyte
ARHGAP15	0	0.589383	0.967607	0.27	0.105	0	Pericyte
SDPR	0	0.588842	1.10618	0.25	0.087	0	Pericyte
C20orf27	0	0.584643	1.05078	0.265	0.116	0	Pericyte
SLC12A2	0	0.584565	1.20289	0.241	0.086	0	Pericyte
DLC1	2.70212e-307	0.61533	1.02862	0.515	0.386	5.70445e-303	Pericyte
KCNE4	5.36999e-305	0.584599	1.16653	0.284	0.139	1.13366e-300	Pericyte
HRC	3.09604e-287	0.567511	0.786608	0.208	0.079	6.53604e-283	Pericyte
NES	3.32522e-268	0.580427	0.984748	0.284	0.147	7.01987e-264	Pericyte
MGLL	2.63125e-267	0.598095	1.07065	0.406	0.276	5.55482e-263	Pericyte
INPP4B	9.65316e-266	0.572451	0.946619	0.244	0.109	2.03788e-261	Pericyte
ADAMTS4	5.63005e-258	0.586595	1.23483	0.337	0.194	1.18856e-253	Pericyte
MYL12A	3.73526e-257	0.616881	0.691428	0.733	0.754	7.88551e-253	Pericyte
CAV1	6.39945e-257	0.611903	0.649933	0.635	0.512	1.35099e-252	Pericyte
MCAM	5.97403e-253	0.585492	0.520334	0.361	0.184	1.26118e-248	Pericyte
CHCHD10	4.94249e-251	0.600268	0.798946	0.473	0.33	1.04341e-246	Pericyte
NFASC	1.94488e-250	0.579457	0.879527	0.294	0.157	4.10583e-246	Pericyte
GUCY1B3	9.70297e-247	0.578731	0.886746	0.29	0.157	2.04839e-242	Pericyte
MYL2	1.53839e-246	0.598371	1.16956	0.456	0.32	3.24769e-242	Pericyte
CALM2	3.19331e-243	0.613369	0.495394	0.787	0.707	6.74139e-239	Pericyte
ATP5B	3.54518e-239	0.603415	0.949353	0.513	0.424	7.48422e-235	Pericyte
MT-ND4	1.2341e-237	0.612232	0.48551	0.832	0.714	2.6053e-233	Pericyte
TPI1	4.65817e-237	0.611616	0.726266	0.692	0.709	9.83387e-233	Pericyte
IGFBP2	4.24933e-234	0.574055	1.0939	0.272	0.143	8.97077e-230	Pericyte
CD59	5.5444e-230	0.608707	0.808351	0.628	0.642	1.17048e-225	Pericyte
SPECC1	1.23265e-229	0.57376	0.85412	0.274	0.145	2.60225e-225	Pericyte
HES1	1.07802e-221	0.592477	1.22341	0.445	0.311	2.2758e-217	Pericyte
TIMP3	2.4033e-217	0.607866	0.524851	0.826	0.807	5.07362e-213	Pericyte
GUCY1A3	3.43551e-216	0.583862	0.830572	0.366	0.235	7.2527e-212	Pericyte
DAAM2	4.44601e-212	0.564603	0.803715	0.23	0.113	9.38598e-208	Pericyte
ATP1A2	7.63103e-210	0.559956	0.788329	0.206	0.093	1.61099e-205	Pericyte
UBB	3.34606e-206	0.604436	0.552844	0.77	0.728	7.06388e-202	Pericyte
ALDOA	5.06507e-205	0.60409	0.657741	0.708	0.741	1.06929e-200	Pericyte
ITM2C	6.86162e-204	0.591687	0.988522	0.451	0.363	1.44856e-199	Pericyte
DTX3	5.13547e-202	0.563056	0.863458	0.225	0.115	1.08415e-197	Pericyte
H3F3B	5.68174e-201	0.604	0.407534	0.897	0.92	1.19947e-196	Pericyte
HLA-B	2.8011e-199	0.602497	0.667659	0.714	0.728	5.91341e-195	Pericyte
MT-CO3	5.30062e-196	0.601827	0.468048	0.837	0.711	1.11901e-191	Pericyte
GUCY1A2	2.89372e-195	0.567275	0.787413	0.261	0.144	6.10893e-191	Pericyte
VAMP2	3.25075e-193	0.591869	0.862811	0.491	0.407	6.86266e-189	Pericyte
CLMN	6.47876e-184	0.567793	0.750696	0.277	0.161	1.36773e-179	Pericyte
TPM1	1.6379e-183	0.598359	0.378829	0.766	0.717	3.45777e-179	Pericyte
C8orf4	8.52409e-183	0.571257	1.17421	0.303	0.188	1.79952e-178	Pericyte
ARHGEF17	3.9608e-182	0.560686	0.73166	0.229	0.12	8.36164e-178	Pericyte
SELENBP1	3.10328e-179	0.579176	1.02918	0.368	0.273	6.55134e-175	Pericyte
COX5B	6.16596e-179	0.596867	0.647997	0.685	0.714	1.3017e-174	Pericyte
GAPDH	9.39369e-179	0.597559	0.418134	0.822	0.773	1.9831e-174	Pericyte
ARHGAP29	4.57591e-176	0.580407	0.890304	0.393	0.295	9.6602e-172	Pericyte
SNCG	2.75076e-168	0.564121	0.698191	0.274	0.155	5.80713e-164	Pericyte
ACTB	9.25148e-160	0.592629	0.270312	0.968	0.97	1.95308e-155	Pericyte
ITGA1	5.04692e-158	0.575228	0.7307	0.39	0.281	1.06545e-153	Pericyte
CD9	5.07769e-156	0.588143	0.74443	0.602	0.577	1.07195e-151	Pericyte
RGS16	2.43777e-155	0.567108	0.962688	0.315	0.202	5.14638e-151	Pericyte
MYH9	7.88357e-154	0.581179	0.807895	0.463	0.398	1.6643e-149	Pericyte
EHD2	3.95341e-151	0.575018	0.820996	0.39	0.306	8.34604e-147	Pericyte
EDNRB	2.44132e-148	0.568196	0.755858	0.336	0.229	5.15387e-144	Pericyte
ASPN	1.51721e-146	0.573867	0.640608	0.414	0.299	3.20298e-142	Pericyte
GNG11	1.89467e-146	0.58142	0.912215	0.492	0.452	3.99984e-142	Pericyte
NR2F2-AS1	7.18742e-146	0.55577	0.688077	0.231	0.132	1.51734e-141	Pericyte
GGT5	7.57401e-140	0.568993	0.710052	0.362	0.262	1.59895e-135	Pericyte
OAZ2	1.21618e-137	0.574244	0.732864	0.429	0.349	2.56747e-133	Pericyte
PAG1	3.33091e-137	0.551566	0.771144	0.207	0.118	7.03188e-133	Pericyte
EPAS1	1.32328e-129	0.576336	0.717219	0.493	0.446	2.79358e-125	Pericyte
COX6A1	5.3309e-120	0.578873	0.537423	0.655	0.697	1.12541e-115	Pericyte
HES4	5.09202e-117	0.566621	0.626935	0.405	0.317	1.07498e-112	Pericyte
PLA2G5	2.78139e-112	0.561317	0.881413	0.336	0.263	5.8718e-108	Pericyte
FILIP1L	4.87323e-111	0.570971	0.790872	0.495	0.459	1.02879e-106	Pericyte
EZR	1.57122e-108	0.560383	0.749782	0.339	0.264	3.317e-104	Pericyte
SMIM3	5.89703e-108	0.56355	0.803683	0.38	0.316	1.24492e-103	Pericyte
LGALS1	4.3126e-106	0.575234	0.285021	0.918	0.941	9.10432e-102	Pericyte
HMGB1	7.69505e-105	0.574566	0.403009	0.767	0.834	1.6245e-100	Pericyte
TNNI3	1.27192e-104	0.551431	0.912395	0.254	0.174	2.68515e-100	Pericyte
MTHFD2	2.86536e-103	0.562172	0.651066	0.388	0.315	6.04907e-99	Pericyte
COX7A1	4.16135e-103	0.570794	0.608625	0.567	0.55	8.78502e-99	Pericyte
MT-CO1	1.8697e-101	0.573538	0.206228	0.921	0.936	3.94712e-97	Pericyte
TGFBI	2.8423e-101	0.551237	0.681476	0.263	0.18	6.00038e-97	Pericyte
CRIP2	1.52321e-97	0.568685	0.481839	0.572	0.541	3.21565e-93	Pericyte
NRP1	5.03885e-97	0.560201	0.691033	0.382	0.316	1.06375e-92	Pericyte
BCAM	2.67418e-96	0.553907	0.29968	0.328	0.217	5.64547e-92	Pericyte
PLCE1	1.89903e-91	0.545421	0.629831	0.224	0.151	4.00903e-87	Pericyte
SPARCL1	4.77541e-88	0.568334	0.375332	0.83	0.877	1.00814e-83	Pericyte
UBA2	3.4448e-86	0.558526	0.660769	0.402	0.358	7.27233e-82	Pericyte
EPHX1	5.96063e-84	0.56184	0.759747	0.482	0.477	1.25835e-79	Pericyte
CFL1	2.59573e-81	0.565372	0.369523	0.725	0.807	5.47985e-77	Pericyte
PROCR	4.39462e-80	0.547635	0.730602	0.274	0.21	9.27748e-76	Pericyte
CNN3	3.86048e-78	0.56334	0.494013	0.637	0.699	8.14986e-74	Pericyte
VASP	1.20535e-76	0.54498	0.593107	0.255	0.19	2.54462e-72	Pericyte
PACSIN2	3.77418e-76	0.549449	0.620753	0.315	0.252	7.96766e-72	Pericyte
ID3	2.87586e-74	0.55965	0.749086	0.549	0.542	6.07123e-70	Pericyte
MGST3	2.01103e-72	0.560955	0.423506	0.648	0.7	4.24549e-68	Pericyte
COX7B	2.08685e-72	0.559194	0.58813	0.537	0.566	4.40555e-68	Pericyte
PHLDA1	4.61759e-72	0.552301	0.705309	0.384	0.332	9.74819e-68	Pericyte
TBX2-AS1	2.40195e-69	0.539248	0.459854	0.22	0.15	5.07076e-65	Pericyte
SKP1	3.89913e-65	0.558393	0.333959	0.738	0.822	8.23144e-61	Pericyte
ACTA1	2.60829e-63	0.538581	0.633411	0.224	0.165	5.50635e-59	Pericyte
INAFM1	8.10479e-63	0.542815	0.698403	0.274	0.224	1.711e-58	Pericyte
PAWR	8.56215e-62	0.537366	0.541757	0.215	0.157	1.80756e-57	Pericyte
ADAMTS1	2.75623e-61	0.549794	0.71298	0.415	0.377	5.81868e-57	Pericyte
STOM	7.26017e-60	0.549297	0.756501	0.396	0.386	1.53269e-55	Pericyte
EBF2	2.14451e-59	0.536415	0.539266	0.211	0.155	4.52727e-55	Pericyte
ATP5G3	1.80465e-57	0.549575	0.579979	0.44	0.426	3.8098e-53	Pericyte
RHOB	2.3961e-57	0.553243	0.532514	0.589	0.617	5.0584e-53	Pericyte
SRP14	2.81945e-57	0.55472	0.290263	0.763	0.847	5.95214e-53	Pericyte
TGFB1I1	1.32392e-53	0.545421	0.607928	0.376	0.351	2.79492e-49	Pericyte
MT-CO2	4.43377e-53	0.552735	0.311494	0.913	0.933	9.36014e-49	Pericyte
CD151	2.01438e-51	0.549865	0.508848	0.544	0.585	4.25257e-47	Pericyte
SLC25A5	5.27988e-51	0.54818	0.589725	0.476	0.498	1.11463e-46	Pericyte
SLC25A6	7.73556e-50	0.550535	0.369315	0.671	0.746	1.63305e-45	Pericyte
PMEPA1	1.39048e-46	0.534011	0.611652	0.228	0.183	2.93544e-42	Pericyte
SOX4	1.89244e-45	0.459285	0.225118	0.242	0.358	3.99513e-41	Pericyte
TNNC1	7.80225e-45	0.533292	0.698345	0.228	0.183	1.64713e-40	Pericyte
ATP5D	9.04262e-44	0.543256	0.567877	0.439	0.436	1.90899e-39	Pericyte
SYNE2	1.28313e-42	0.535479	0.466606	0.283	0.232	2.70881e-38	Pericyte
PLOD1	1.4754e-42	0.531917	0.645709	0.217	0.177	3.11471e-38	Pericyte
RHOC	2.31707e-42	0.544613	0.545982	0.505	0.554	4.89158e-38	Pericyte
NDUFB8	5.08749e-41	0.540021	0.548009	0.385	0.368	1.07402e-36	Pericyte
ATP5O	5.10579e-41	0.539441	0.554527	0.373	0.349	1.07788e-36	Pericyte
EDNRA	9.21383e-41	0.53266	0.409341	0.247	0.197	1.94513e-36	Pericyte
ATP5G2	4.70706e-40	0.54229	0.419976	0.486	0.482	9.93708e-36	Pericyte
CCDC102B	1.80563e-39	0.531801	0.416155	0.241	0.192	3.81186e-35	Pericyte
MAP1LC3A	4.17819e-39	0.538896	0.682969	0.37	0.367	8.82057e-35	Pericyte
TFPI	1.43863e-38	0.542291	0.494062	0.509	0.537	3.0371e-34	Pericyte
TNS2	2.88998e-38	0.535281	0.64072	0.302	0.275	6.10104e-34	Pericyte
B2M	1.20105e-37	0.544107	0.218304	0.97	0.984	2.53554e-33	Pericyte
RASD1	1.57523e-37	0.52853	0.710037	0.201	0.155	3.32546e-33	Pericyte
COX4I1	3.30648e-35	0.542266	0.325717	0.681	0.776	6.98031e-31	Pericyte
EIF3K	1.14675e-34	0.540902	0.456536	0.548	0.62	2.42091e-30	Pericyte
PTEN	6.21658e-34	0.536092	0.737914	0.373	0.365	1.31238e-29	Pericyte
SON	9.31318e-34	0.540744	0.463729	0.583	0.669	1.96611e-29	Pericyte
ATP5L	2.62042e-33	0.538939	0.388808	0.511	0.517	5.53197e-29	Pericyte
TBX2	1.3956e-32	0.527438	0.35658	0.216	0.17	2.94626e-28	Pericyte
SELENOW	1.45427e-32	0.538304	0.427196	0.492	0.508	3.0701e-28	Pericyte
MYC	6.85552e-32	0.46549	0.219718	0.274	0.377	1.44727e-27	Pericyte
PET100	2.95023e-30	0.467132	0.217536	0.247	0.355	6.22823e-26	Pericyte
COX7A2	3.60669e-30	0.538724	0.321668	0.636	0.72	7.61408e-26	Pericyte
PPP1R12A	9.35134e-29	0.534741	0.385439	0.436	0.441	1.97416e-24	Pericyte
TMEM50A	1.8546e-28	0.536064	0.538794	0.485	0.547	3.91524e-24	Pericyte
NME3	3.01048e-28	0.46738	0.206175	0.273	0.389	6.35542e-24	Pericyte
SASH1	2.12015e-27	0.52573	0.519425	0.216	0.187	4.47586e-23	Pericyte
TM4SF1	2.65266e-27	0.531136	0.88518	0.342	0.326	5.60004e-23	Pericyte
NDUFS4	1.26441e-26	0.468203	0.214134	0.278	0.398	2.66929e-22	Pericyte
SNRNP70	3.02563e-26	0.470216	0.230548	0.231	0.331	6.38741e-22	Pericyte
NDUFA1	3.34075e-26	0.535141	0.461333	0.531	0.608	7.05265e-22	Pericyte
PSMB2	4.39832e-26	0.469908	0.204531	0.241	0.344	9.28529e-22	Pericyte
NOL7	5.74239e-26	0.470241	0.202672	0.235	0.335	1.21228e-21	Pericyte
CAMK2N1	2.12711e-25	0.529786	0.576055	0.329	0.323	4.49054e-21	Pericyte
PRPF4B	2.45445e-25	0.472335	0.215753	0.197	0.282	5.1816e-21	Pericyte
SPAG7	2.12191e-24	0.473305	0.21525	0.189	0.27	4.47956e-20	Pericyte
DAZAP2	2.22916e-24	0.469988	0.206838	0.271	0.383	4.70597e-20	Pericyte
ATP5A1	2.93017e-24	0.529749	0.499754	0.351	0.349	6.18587e-20	Pericyte
INTS6	3.73651e-24	0.472095	0.320113	0.222	0.309	7.88814e-20	Pericyte
2024-09-09	6.66219e-24	0.524662	0.455341	0.229	0.203	1.40646e-19	Pericyte
MFSD10	2.23294e-23	0.475593	0.215235	0.158	0.226	4.71396e-19	Pericyte
PRDX3	2.61212e-23	0.47142	0.20412	0.251	0.353	5.51444e-19	Pericyte
NOSIP	2.91708e-23	0.474785	0.217765	0.174	0.248	6.15825e-19	Pericyte
TBCB	4.22495e-23	0.470741	0.205974	0.276	0.387	8.9193e-19	Pericyte
PSMA3	1.31903e-22	0.471703	0.202227	0.257	0.36	2.78461e-18	Pericyte
SF3B2	5.8258e-22	0.471056	0.237772	0.291	0.409	1.22988e-17	Pericyte
YIPF6	1.59744e-21	0.47652	0.211153	0.163	0.229	3.37236e-17	Pericyte
PSMA5	2.17455e-21	0.475939	0.200004	0.174	0.246	4.5907e-17	Pericyte
RRAGA	3.342e-21	0.473248	0.211513	0.241	0.336	7.0553e-17	Pericyte
CBR1	3.49656e-21	0.474678	0.23043	0.205	0.287	7.3816e-17	Pericyte
SLC25A4	8.5559e-21	0.526509	0.494801	0.323	0.313	1.80624e-16	Pericyte
PSMB5	1.02707e-20	0.471413	0.209107	0.313	0.438	2.16824e-16	Pericyte
FRG1	1.0284e-20	0.47731	0.200724	0.157	0.221	2.17106e-16	Pericyte
UPF2	1.10318e-20	0.478012	0.209996	0.145	0.205	2.32892e-16	Pericyte
SAT2	1.24495e-20	0.474363	0.221957	0.223	0.309	2.62821e-16	Pericyte
TMEM204	1.3257e-20	0.523069	0.505651	0.234	0.211	2.79869e-16	Pericyte
NDUFA12	3.97878e-20	0.47245	0.204036	0.293	0.405	8.3996e-16	Pericyte
LARP7	5.89455e-20	0.476963	0.203018	0.174	0.242	1.2444e-15	Pericyte
POMP	7.19066e-20	0.530141	0.472811	0.511	0.593	1.51802e-15	Pericyte
SDHC	8.72896e-20	0.473948	0.21628	0.251	0.347	1.84277e-15	Pericyte
NDUFB3	2.47857e-19	0.474765	0.224163	0.238	0.327	5.23252e-15	Pericyte
SMTN	2.62077e-19	0.523493	0.504728	0.262	0.246	5.53272e-15	Pericyte
ASAP1	2.87701e-19	0.477266	0.256611	0.183	0.244	6.07365e-15	Pericyte
TUFM	2.97977e-19	0.47323	0.212316	0.289	0.398	6.29058e-15	Pericyte
PTP4A3	4.59591e-19	0.520765	0.215595	0.214	0.176	9.70242e-15	Pericyte
CDC42BPA	5.03157e-19	0.524749	0.546397	0.297	0.296	1.06222e-14	Pericyte
SSB	5.06739e-19	0.472592	0.223443	0.322	0.443	1.06978e-14	Pericyte
MAF1	6.34818e-19	0.475807	0.202131	0.218	0.299	1.34016e-14	Pericyte
YIPF4	7.85589e-19	0.476063	0.233944	0.212	0.293	1.65846e-14	Pericyte
PKIG	1.26148e-18	0.526721	0.498515	0.382	0.398	2.66312e-14	Pericyte
NDUFS3	1.38134e-18	0.476441	0.219454	0.207	0.285	2.91615e-14	Pericyte
PHIP	1.40345e-18	0.476304	0.204542	0.212	0.29	2.96282e-14	Pericyte
PCYOX1	1.64997e-18	0.476546	0.214207	0.205	0.284	3.48325e-14	Pericyte
NDUFS7	1.65441e-18	0.525668	0.526997	0.34	0.35	3.49262e-14	Pericyte
PNN	1.70885e-18	0.475304	0.223939	0.24	0.33	3.60756e-14	Pericyte
OTUD6B-AS1	2.39936e-18	0.477534	0.213575	0.185	0.255	5.06528e-14	Pericyte
SYTL2	2.76747e-18	0.520331	0.428079	0.205	0.179	5.8424e-14	Pericyte
PRPF38B	3.07717e-18	0.477053	0.242683	0.198	0.273	6.49621e-14	Pericyte
SARS	3.51227e-18	0.475494	0.223385	0.241	0.331	7.41476e-14	Pericyte
PSMB4	5.05074e-18	0.476326	0.210114	0.221	0.303	1.06626e-13	Pericyte
SPCS2	5.44652e-18	0.47187	0.200353	0.411	0.565	1.14981e-13	Pericyte
RBBP4	7.43935e-18	0.477853	0.208664	0.187	0.255	1.57052e-13	Pericyte
MTIF3	7.62051e-18	0.478673	0.252801	0.167	0.232	1.60877e-13	Pericyte
SUMO2	8.32986e-18	0.52883	0.272964	0.596	0.646	1.75852e-13	Pericyte
CAV2	9.11317e-18	0.524676	0.333691	0.339	0.327	1.92388e-13	Pericyte
TRIM56	1.98341e-17	0.478306	0.200873	0.183	0.25	4.18717e-13	Pericyte
CSRP2	3.10702e-17	0.52341	0.2049	0.319	0.288	6.55923e-13	Pericyte
NDUFAF3	3.14554e-17	0.474358	0.239475	0.308	0.423	6.64055e-13	Pericyte
TACC1	3.15807e-17	0.527346	0.706798	0.471	0.531	6.66701e-13	Pericyte
MRPL43	5.55737e-17	0.477907	0.232114	0.201	0.273	1.17322e-12	Pericyte
SRSF1	1.23352e-16	0.479703	0.205449	0.165	0.225	2.60409e-12	Pericyte
PTPRA	1.64129e-16	0.477036	0.224911	0.236	0.318	3.46494e-12	Pericyte
TRIP6	1.69206e-16	0.479643	0.201433	0.168	0.229	3.5721e-12	Pericyte
CD46	1.91955e-16	0.477126	0.227446	0.235	0.317	4.05237e-12	Pericyte
MED4	1.94557e-16	0.47746	0.232585	0.224	0.304	4.10729e-12	Pericyte
TSG101	2.72042e-16	0.480143	0.205008	0.159	0.219	5.74308e-12	Pericyte
PSMB3	2.72889e-16	0.474202	0.209281	0.356	0.488	5.76096e-12	Pericyte
PSIP1	4.06242e-16	0.476807	0.235877	0.252	0.342	8.57617e-12	Pericyte
PIN1	4.3113e-16	0.477605	0.223167	0.228	0.309	9.10158e-12	Pericyte
ARHGAP6	5.3484e-16	0.519359	0.360597	0.214	0.192	1.1291e-11	Pericyte
NT5C	5.86192e-16	0.480006	0.224341	0.168	0.229	1.23751e-11	Pericyte
MYL12B	1.15428e-15	0.527215	0.310295	0.628	0.737	2.43679e-11	Pericyte
MRPS26	1.31864e-15	0.480078	0.212588	0.173	0.234	2.78377e-11	Pericyte
HP1BP3	1.48501e-15	0.475279	0.238033	0.333	0.456	3.13501e-11	Pericyte
GPATCH8	1.85129e-15	0.479486	0.208841	0.191	0.256	3.90825e-11	Pericyte
TCF4	2.07191e-15	0.526279	0.378408	0.532	0.597	4.374e-11	Pericyte
PSME1	2.12396e-15	0.525537	0.475533	0.451	0.516	4.48389e-11	Pericyte
LDHB	2.62843e-15	0.526077	0.407079	0.504	0.587	5.54888e-11	Pericyte
ZRANB2	2.71344e-15	0.477538	0.251791	0.251	0.339	5.72834e-11	Pericyte
SORBS3	4.48039e-15	0.480176	0.202861	0.181	0.243	9.45855e-11	Pericyte
H3F3A	5.05724e-15	0.526621	0.251939	0.658	0.74	1.06763e-10	Pericyte
PSMD13	5.43802e-15	0.480206	0.229998	0.18	0.244	1.14802e-10	Pericyte
FAM162A	5.89908e-15	0.522462	0.586963	0.318	0.334	1.24535e-10	Pericyte
FKBP8	6.17141e-15	0.475353	0.213781	0.361	0.492	1.30285e-10	Pericyte
NDUFA8	7.84172e-15	0.480271	0.238532	0.182	0.246	1.65547e-10	Pericyte
TMEM205	1.03628e-14	0.480998	0.214557	0.168	0.225	2.18769e-10	Pericyte
THOC2	1.33007e-14	0.479022	0.235271	0.222	0.298	2.80792e-10	Pericyte
UQCR11	2.03974e-14	0.525017	0.325756	0.513	0.552	4.3061e-10	Pericyte
SRRM1	2.16908e-14	0.476321	0.266554	0.335	0.455	4.57915e-10	Pericyte
PNISR	2.50564e-14	0.52521	0.439006	0.513	0.598	5.28967e-10	Pericyte
NDUFB5	3.60971e-14	0.478841	0.240147	0.238	0.321	7.62045e-10	Pericyte
NR1H2	3.93241e-14	0.481695	0.208538	0.161	0.217	8.30171e-10	Pericyte
COPS6	4.08196e-14	0.477369	0.245529	0.297	0.401	8.61743e-10	Pericyte
SF1	5.88306e-14	0.477264	0.237383	0.31	0.416	1.24197e-09	Pericyte
PPT1	6.13975e-14	0.480909	0.226399	0.184	0.247	1.29616e-09	Pericyte
CLDND1	7.47747e-14	0.479902	0.253386	0.214	0.287	1.57857e-09	Pericyte
FAM96B	9.94786e-14	0.479039	0.225495	0.248	0.328	2.10009e-09	Pericyte
UBE2A	1.02633e-13	0.481034	0.244037	0.185	0.248	2.16668e-09	Pericyte
COMT	1.0935e-13	0.477752	0.241106	0.298	0.401	2.30849e-09	Pericyte
ACTR10	1.39832e-13	0.480219	0.243526	0.212	0.283	2.95199e-09	Pericyte
RBM42	2.19099e-13	0.481942	0.211325	0.169	0.226	4.6254e-09	Pericyte
UQCRFS1	2.92007e-13	0.479063	0.258054	0.259	0.348	6.16456e-09	Pericyte
BGN	3.88973e-13	0.524507	0.387393	0.621	0.682	8.2116e-09	Pericyte
MRPS7	4.56053e-13	0.482249	0.223818	0.168	0.224	9.62773e-09	Pericyte
SERPINB6	4.75941e-13	0.479417	0.23179	0.254	0.339	1.00476e-08	Pericyte
TLE4	5.08925e-13	0.482539	0.209341	0.163	0.215	1.07439e-08	Pericyte
AKAP9	7.118e-13	0.478376	0.293503	0.305	0.409	1.50268e-08	Pericyte
CLIC1	7.41616e-13	0.523322	0.338145	0.491	0.538	1.56563e-08	Pericyte
NR3C1	1.01978e-12	0.47915	0.239372	0.278	0.37	2.15287e-08	Pericyte
ADAR	1.2906e-12	0.482884	0.254174	0.161	0.215	2.72459e-08	Pericyte
PYURF	1.34352e-12	0.479294	0.20794	0.279	0.367	2.83631e-08	Pericyte
OSTF1	1.48377e-12	0.483385	0.201464	0.151	0.2	3.13239e-08	Pericyte
PDCD10	1.74202e-12	0.483075	0.210054	0.16	0.211	3.67759e-08	Pericyte
TSEN34	5.36088e-12	0.483395	0.211359	0.161	0.213	1.13174e-07	Pericyte
COLEC11	7.7515e-12	0.516535	0.412131	0.213	0.2	1.63642e-07	Pericyte
DCTN2	8.60648e-12	0.480535	0.247227	0.257	0.341	1.81691e-07	Pericyte
CEBPD	8.94197e-12	0.523027	0.468503	0.614	0.682	1.88774e-07	Pericyte
WDR13	9.89151e-12	0.483583	0.227133	0.162	0.214	2.0882e-07	Pericyte
RERG	1.00421e-11	0.517879	0.439819	0.258	0.252	2.12e-07	Pericyte
SNRPC	1.06682e-11	0.483088	0.232356	0.176	0.232	2.25217e-07	Pericyte
ADD1	1.17941e-11	0.480945	0.219286	0.247	0.325	2.48984e-07	Pericyte
PTMS	1.41771e-11	0.522761	0.325555	0.575	0.681	2.99292e-07	Pericyte
INSR	1.59205e-11	0.484166	0.206774	0.153	0.2	3.36098e-07	Pericyte
CCT5	2.16314e-11	0.482444	0.216788	0.203	0.267	4.5666e-07	Pericyte
HNRNPA2B1	2.16724e-11	0.522793	0.266475	0.64	0.756	4.57527e-07	Pericyte
ACADVL	3.12842e-11	0.480223	0.252723	0.297	0.392	6.6044e-07	Pericyte
COX6B1	3.19978e-11	0.522368	0.342521	0.572	0.685	6.75505e-07	Pericyte
C11orf58	3.47067e-11	0.478395	0.20417	0.427	0.567	7.32694e-07	Pericyte
BAX	4.63334e-11	0.483216	0.274532	0.188	0.247	9.78144e-07	Pericyte
RBBP7	4.87976e-11	0.481789	0.249603	0.237	0.312	1.03017e-06	Pericyte
LAMP1	5.01468e-11	0.479254	0.239917	0.366	0.489	1.05865e-06	Pericyte
NDUFV3	7.80168e-11	0.483771	0.262198	0.178	0.233	1.64701e-06	Pericyte
CYC1	8.55743e-11	0.519544	0.511593	0.356	0.393	1.80656e-06	Pericyte
PHPT1	8.61372e-11	0.478795	0.220508	0.431	0.573	1.81844e-06	Pericyte
SDHD	9.33158e-11	0.519533	0.51838	0.357	0.395	1.96999e-06	Pericyte
AOC3	1.24813e-10	0.515093	0.277628	0.203	0.184	2.63492e-06	Pericyte
DARS	1.58408e-10	0.483359	0.258083	0.199	0.261	3.34416e-06	Pericyte
ARL6IP4	1.67133e-10	0.480388	0.207397	0.336	0.435	3.52834e-06	Pericyte
AAK1	1.76787e-10	0.484524	0.241858	0.166	0.217	3.73216e-06	Pericyte
LAMB2	1.81555e-10	0.482419	0.241378	0.238	0.306	3.83282e-06	Pericyte
IER3IP1	2.14444e-10	0.483909	0.256393	0.186	0.243	4.52713e-06	Pericyte
BCL6	2.80788e-10	0.515366	0.516052	0.213	0.205	5.92771e-06	Pericyte
TUBA1A	2.87144e-10	0.479418	0.222224	0.44	0.566	6.06189e-06	Pericyte
UBE2I	2.96205e-10	0.48062	0.264695	0.33	0.441	6.25318e-06	Pericyte
H1F0	5.64874e-10	0.483909	0.243692	0.203	0.258	1.19251e-05	Pericyte
KMT2E	6.65905e-10	0.480794	0.222047	0.349	0.459	1.40579e-05	Pericyte
GCC2	1.28007e-09	0.483465	0.28983	0.228	0.296	2.70236e-05	Pericyte
CITED2	1.71419e-09	0.516104	0.573828	0.266	0.266	3.61884e-05	Pericyte
LRRFIP1	1.92131e-09	0.482615	0.219164	0.276	0.356	4.05607e-05	Pericyte
SYNPO2	2.27851e-09	0.482907	0.223313	0.27	0.341	4.81015e-05	Pericyte
CDK4	4.38181e-09	0.485527	0.26197	0.174	0.226	9.25044e-05	Pericyte
RAD21	5.3563e-09	0.484729	0.258827	0.204	0.265	0.000113077	Pericyte
C1QTNF1	5.56597e-09	0.515423	0.382731	0.26	0.258	0.000117503	Pericyte
ACTN4	5.70611e-09	0.517528	0.410365	0.363	0.389	0.000120462	Pericyte
GSTK1	6.39927e-09	0.482736	0.296387	0.296	0.39	0.000135095	Pericyte
ATP5J	7.77083e-09	0.518211	0.364428	0.432	0.467	0.00016405	Pericyte
UBXN1	8.07719e-09	0.482462	0.224832	0.322	0.421	0.000170517	Pericyte
SDHA	1.35431e-08	0.48617	0.252227	0.17	0.218	0.000285908	Pericyte
COX8A	1.60021e-08	0.518702	0.342706	0.51	0.602	0.000337821	Pericyte
CYBA	1.69591e-08	0.482076	0.313437	0.38	0.501	0.000358023	Pericyte
ANXA11	1.91539e-08	0.482973	0.284107	0.317	0.416	0.000404358	Pericyte
BLOC1S1	2.32275e-08	0.485177	0.213349	0.217	0.274	0.000490356	Pericyte
SPCS1	2.48253e-08	0.481997	0.238905	0.407	0.54	0.000524088	Pericyte
SRI	2.7933e-08	0.482633	0.274276	0.357	0.469	0.000589695	Pericyte
TMEM109	3.56669e-08	0.48493	0.275936	0.232	0.299	0.000752963	Pericyte
ATP5C1	5.93606e-08	0.515985	0.444011	0.337	0.364	0.00125316	Pericyte
SDHB	6.03505e-08	0.486	0.259602	0.199	0.255	0.00127406	Pericyte
RBX1	7.45885e-08	0.482729	0.263812	0.397	0.525	0.00157464	Pericyte
ILK	1.2291e-07	0.515903	0.430624	0.357	0.39	0.00259475	Pericyte
PPP1R2	1.73598e-07	0.486542	0.266934	0.198	0.253	0.00366483	Pericyte
DDX17	2.12654e-07	0.483029	0.207506	0.44	0.575	0.00448934	Pericyte
SYF2	2.30442e-07	0.484515	0.256589	0.309	0.397	0.00486485	Pericyte
NDUFS6	2.40812e-07	0.484232	0.297209	0.327	0.427	0.00508378	Pericyte
TUBA1B	2.56403e-07	0.517024	0.257319	0.545	0.583	0.00541292	Pericyte
PSMB6	2.97354e-07	0.483823	0.243641	0.371	0.487	0.00627745	Pericyte
YAF2	3.26724e-07	0.48782	0.270825	0.164	0.206	0.00689748	Pericyte
PSMD8	3.60051e-07	0.484313	0.28394	0.337	0.443	0.00760104	Pericyte
RAD23A	3.68677e-07	0.484723	0.26359	0.312	0.402	0.00778313	Pericyte
JAG1	3.92605e-07	0.513231	0.388018	0.248	0.248	0.00828829	Pericyte
ERH	4.28339e-07	0.48333	0.206545	0.454	0.602	0.00904267	Pericyte
MIF	4.44652e-07	0.516809	0.205366	0.576	0.61	0.00938705	Pericyte
SUCLG1	4.5358e-07	0.486476	0.279496	0.221	0.282	0.00957552	Pericyte
USMG5	4.67839e-07	0.515689	0.350337	0.409	0.443	0.00987654	Pericyte
NKTR	4.9275e-07	0.48591	0.282237	0.252	0.321	0.0104024	Pericyte
UBE2E1	5.09153e-07	0.48642	0.23577	0.229	0.288	0.0107487	Pericyte
PRKCDBP	5.18292e-07	0.515372	0.338969	0.391	0.414	0.0109417	Pericyte
FBLIM1	5.52403e-07	0.511957	0.333138	0.203	0.195	0.0116618	Pericyte
CCNDBP1	5.98151e-07	0.487777	0.253582	0.175	0.221	0.0126276	Pericyte
PLXDC1	6.89334e-07	0.512959	0.340027	0.252	0.248	0.0145525	Pericyte
ARPC3	8.04675e-07	0.48492	0.214531	0.335	0.427	0.0169875	Pericyte
TJP1	8.14505e-07	0.514118	0.484114	0.306	0.331	0.017195	Pericyte
PPP2R1A	9.34657e-07	0.486091	0.288964	0.259	0.333	0.0197315	Pericyte
WASF2	1.34167e-06	0.484626	0.233666	0.388	0.501	0.0283239	Pericyte
SBDS	1.40499e-06	0.484251	0.219708	0.438	0.568	0.0296607	Pericyte
EPN2	1.40806e-06	0.512017	0.438036	0.217	0.22	0.0297257	Pericyte
ATP5I	1.57376e-06	0.515048	0.323308	0.423	0.453	0.0332237	Pericyte
RCAN2	1.62342e-06	0.51193	0.205519	0.23	0.215	0.0342719	Pericyte
GHITM	1.84041e-06	0.485419	0.260365	0.332	0.428	0.038853	Pericyte
TMEM173	1.95765e-06	0.488553	0.216167	0.17	0.21	0.0413279	Pericyte
TSPAN3	1.97063e-06	0.48654	0.243037	0.261	0.33	0.041602	Pericyte
VPS28	2.12477e-06	0.485231	0.298883	0.354	0.461	0.0448561	Pericyte
MYL9	0	0.927186	2.54634	0.979	0.714	0	vSMC
TPM2	0	0.92076	2.6497	0.965	0.64	0	vSMC
DSTN	0	0.914665	2.25763	0.961	0.764	0	vSMC
MYH11	0	0.910938	3.61776	0.86	0.096	0	vSMC
TAGLN	0	0.884442	2.64948	0.917	0.525	0	vSMC
ACTA2	0	0.877336	2.51508	0.937	0.461	0	vSMC
MYL6	0	0.874307	1.50904	0.976	0.896	0	vSMC
ADIRF	0	0.864949	2.80484	0.894	0.545	0	vSMC
CRIP1	0	0.840044	2.14575	0.91	0.53	0	vSMC
PLN	0	0.823364	2.70806	0.734	0.145	0	vSMC
PTMA	0	0.804975	1.00591	0.982	0.921	0	vSMC
NDUFA4	0	0.804417	1.52668	0.88	0.661	0	vSMC
TPM1	0	0.798422	1.43178	0.916	0.679	0	vSMC
BCAM	0	0.786899	1.92968	0.677	0.13	0	vSMC
RERGL	0	0.778341	2.69934	0.583	0.03	0	vSMC
CAV1	0	0.776916	1.36886	0.845	0.461	0	vSMC
MCAM	0	0.768986	1.79973	0.642	0.117	0	vSMC
SOD3	0	0.768958	1.34366	0.881	0.651	0	vSMC
LBH	0	0.766489	1.7702	0.707	0.283	0	vSMC
PPP1R14A	0	0.76515	1.3145	0.838	0.399	0	vSMC
CRIP2	0	0.753101	1.2757	0.804	0.482	0	vSMC
ACTB	0	0.752511	0.898116	0.987	0.965	0	vSMC
TINAGL1	0	0.751196	1.16122	0.753	0.25	0	vSMC
CSRP2	0	0.747122	1.70388	0.649	0.203	0	vSMC
MGST3	0	0.745763	1.10624	0.846	0.647	0	vSMC
MYLK	0	0.745062	1.47479	0.7	0.294	0	vSMC
CALM2	0	0.7403	1.05809	0.86	0.691	0	vSMC
ISYNA1	0	0.74014	1.35881	0.681	0.239	0	vSMC
PTP4A3	0	0.739824	1.72558	0.557	0.088	0	vSMC
SORBS2	0	0.738032	2.14992	0.516	0.059	0	vSMC
COX7A2	0	0.728112	1.00468	0.837	0.665	0	vSMC
RCAN2	0	0.726294	1.41967	0.561	0.13	0	vSMC
TSC22D1	0	0.721584	1.37986	0.78	0.478	0	vSMC
MT-CO1	0	0.719258	0.717571	0.957	0.926	0	vSMC
CALD1	0	0.717207	0.72687	0.962	0.918	0	vSMC
IGFBP5	0	0.71542	1.11532	0.848	0.561	0	vSMC
SH3BGRL	0	0.714062	1.09685	0.743	0.51	0	vSMC
CNN1	0	0.713586	1.75403	0.503	0.099	0	vSMC
PPP1R12A	0	0.713259	1.21459	0.678	0.378	0	vSMC
FLNA	0	0.709446	1.36789	0.701	0.419	0	vSMC
HSPB1	0	0.708184	0.863188	0.929	0.832	0	vSMC
CAV2	0	0.708182	1.21507	0.607	0.257	0	vSMC
UQCRB	0	0.708047	0.939335	0.814	0.665	0	vSMC
NET1	0	0.707321	1.71331	0.471	0.079	0	vSMC
LMOD1	0	0.705384	1.32115	0.532	0.141	0	vSMC
CASQ2	0	0.701074	1.70691	0.418	0.016	0	vSMC
GAPDH	0	0.699746	0.817414	0.887	0.758	0	vSMC
COX7C	0	0.69367	0.802083	0.864	0.747	0	vSMC
CCDC3	0	0.693543	1.45738	0.445	0.07	0	vSMC
COX7A1	0	0.693504	0.959908	0.751	0.503	0	vSMC
MT-ND4	0	0.692328	0.815293	0.86	0.71	0	vSMC
MEF2C	0	0.690107	0.94178	0.6	0.228	0	vSMC
HES4	0	0.689561	1.13109	0.6	0.269	0	vSMC
YBX1	0	0.689554	0.795641	0.85	0.73	0	vSMC
MT-CO3	0	0.689542	0.687602	0.862	0.709	0	vSMC
RGS5	0	0.688911	0.874003	0.716	0.312	0	vSMC
COX5B	0	0.687591	0.790661	0.823	0.678	0	vSMC
CSRP1	0	0.685838	1.19429	0.635	0.354	0	vSMC
HCFC1R1	0	0.683955	1.07927	0.624	0.351	0	vSMC
NOTCH3	0	0.682383	0.885047	0.593	0.227	0	vSMC
MFGE8	0	0.681986	0.654219	0.849	0.682	0	vSMC
CHCHD10	0	0.681692	1.01167	0.613	0.299	0	vSMC
CRYAB	0	0.680659	0.943759	0.701	0.458	0	vSMC
CD9	0	0.680247	0.754869	0.783	0.531	0	vSMC
MTHFD2	0	0.680101	1.0961	0.579	0.268	0	vSMC
MT1E	0	0.67938	1.09743	0.724	0.462	0	vSMC
OAZ2	0	0.676032	1.1146	0.588	0.31	0	vSMC
PRKCDBP	0	0.675966	1.06758	0.62	0.353	0	vSMC
KCNMB1	0	0.675417	1.27905	0.39	0.045	0	vSMC
TBX2-AS1	0	0.673913	1.17093	0.439	0.095	0	vSMC
ARPC1A	0	0.673171	1.16794	0.517	0.229	0	vSMC
NDUFB7	0	0.673149	0.868733	0.692	0.484	0	vSMC
NTRK2	0	0.672419	1.20607	0.434	0.105	0	vSMC
GPRC5C	0	0.672043	1.2134	0.395	0.054	0	vSMC
UQCR11	0	0.670662	0.882061	0.716	0.498	0	vSMC
NRGN	0	0.66939	1.25339	0.378	0.04	0	vSMC
COX6A1	0	0.668267	0.695862	0.802	0.657	0	vSMC
GADD45B	0	0.668064	1.34453	0.702	0.514	0	vSMC
ATP5G2	0	0.667652	0.878239	0.671	0.434	0	vSMC
NUDT4	0	0.667594	1.1688	0.546	0.282	0	vSMC
FRZB	0	0.667403	0.964983	0.578	0.272	0	vSMC
PGF	0	0.667219	1.27028	0.458	0.145	0	vSMC
SNCG	0	0.666368	1.44303	0.439	0.116	0	vSMC
PFN1	0	0.666252	0.729668	0.852	0.757	0	vSMC
RPL3	0	0.666217	0.504719	0.967	0.924	0	vSMC
ATP5I	0	0.665636	0.979352	0.638	0.397	0	vSMC
COX6C	0	0.665261	0.69351	0.821	0.698	0	vSMC
PPP1R12B	0	0.664351	1.08892	0.492	0.197	0	vSMC
ANAPC16	0	0.663603	0.852212	0.667	0.467	0	vSMC
[truncated: 1,420 more rows]

## Sheet: Table S10
Table S10. DEGs for myo-/fibroblasts subtypes
gene	p_val	auc	avg_log2FC	pct.1	pct.2	p_val_adj	cluster
MGST1	0	0.777178	1.26907	0.867	0.436	0	CCL11_Fib
APOD	0	0.775689	2.02329	0.882	0.556	0	CCL11_Fib
SPARCL1	0	0.768124	1.47161	0.967	0.835	0	CCL11_Fib
SRPX	0	0.755229	1.1335	0.789	0.368	0	CCL11_Fib
YBX3	0	0.737173	0.930323	0.881	0.584	0	CCL11_Fib
CFD	0	0.737045	1.15672	0.913	0.704	0	CCL11_Fib
CCL2	0	0.734519	1.46595	0.803	0.423	0	CCL11_Fib
SPTSSA	0	0.731767	1.31103	0.695	0.296	0	CCL11_Fib
C3	0	0.727701	0.916808	0.896	0.476	0	CCL11_Fib
HSP90AA1	0	0.723246	0.957086	0.954	0.796	0	CCL11_Fib
SERPINF1	0	0.722736	0.779104	0.969	0.823	0	CCL11_Fib
C11orf96	0	0.721999	1.52414	0.662	0.263	0	CCL11_Fib
NR4A1	0	0.718907	1.06201	0.776	0.385	0	CCL11_Fib
FGF7	0	0.717909	1.27191	0.752	0.425	0	CCL11_Fib
DCN	0	0.716233	0.701578	0.997	0.978	0	CCL11_Fib
C7	0	0.716186	0.525222	0.942	0.681	0	CCL11_Fib
SOD2	0	0.715155	1.16577	0.851	0.53	0	CCL11_Fib
LDHA	0	0.715065	0.794627	0.909	0.664	0	CCL11_Fib
DDX5	0	0.713217	0.670364	0.962	0.815	0	CCL11_Fib
GSN	0	0.711344	0.771438	0.97	0.819	0	CCL11_Fib
NEAT1	0	0.711087	0.750836	0.977	0.877	0	CCL11_Fib
PLA2G2A	0	0.709759	1.33753	0.674	0.266	0	CCL11_Fib
TNFAIP6	0	0.709302	1.10763	0.709	0.331	0	CCL11_Fib
H3F3B	0	0.708477	0.611211	0.985	0.901	0	CCL11_Fib
CDH19	0	0.699017	1.17441	0.569	0.185	0	CCL11_Fib
DDX21	0	0.697652	0.849733	0.731	0.393	0	CCL11_Fib
JUNB	0	0.695188	0.701182	0.97	0.747	0	CCL11_Fib
DAB2	0	0.69396	0.973577	0.634	0.286	0	CCL11_Fib
EIF1	0	0.68792	0.480927	0.988	0.913	0	CCL11_Fib
C1R	0	0.685735	0.649117	0.961	0.822	0	CCL11_Fib
FMO2	0	0.684669	0.92181	0.666	0.319	0	CCL11_Fib
PLXDC1	0	0.680941	0.801024	0.597	0.255	0	CCL11_Fib
NPPC	0	0.679656	2.05021	0.411	0.056	0	CCL11_Fib
HSPE1	0	0.677973	0.835331	0.782	0.521	0	CCL11_Fib
DNAJB1	0	0.677417	1.10944	0.735	0.456	0	CCL11_Fib
RARRES1	0	0.673825	1.07653	0.709	0.416	0	CCL11_Fib
ID2	0	0.670356	0.966538	0.701	0.418	0	CCL11_Fib
IER3	0	0.669071	0.904749	0.58	0.25	0	CCL11_Fib
COL15A1	0	0.667189	0.858277	0.65	0.389	0	CCL11_Fib
AKR1C1	0	0.663892	0.793199	0.622	0.322	0	CCL11_Fib
BHLHE40	0	0.65432	0.779251	0.559	0.274	0	CCL11_Fib
LDLR	0	0.651807	0.768826	0.453	0.161	0	CCL11_Fib
PIM1	0	0.645879	0.80213	0.471	0.192	0	CCL11_Fib
PTGIR	0	0.645856	0.907993	0.478	0.209	0	CCL11_Fib
STEAP4	0	0.645467	0.814948	0.442	0.153	0	CCL11_Fib
KIAA0040	0	0.643943	0.866976	0.43	0.153	0	CCL11_Fib
PLAU	0	0.641928	0.995658	0.452	0.187	0	CCL11_Fib
SLC43A3	0	0.633838	0.62723	0.375	0.112	0	CCL11_Fib
C1QTNF1	0	0.631986	0.588919	0.396	0.137	0	CCL11_Fib
CCL11	0	0.618024	1.72446	0.321	0.089	0	CCL11_Fib
APLNR	0	0.608626	0.632603	0.25	0.033	0	CCL11_Fib
CHRDL2	0	0.608009	0.858415	0.28	0.065	0	CCL11_Fib
MEDAG	1.76033e-306	0.651858	0.876983	0.554	0.268	3.71623e-302	CCL11_Fib
LHFP	5.56085e-300	0.660631	0.507521	0.672	0.342	1.17395e-295	CCL11_Fib
IFI16	2.32587e-296	0.671429	0.656216	0.776	0.507	4.91014e-292	CCL11_Fib
NDUFA4L2	1.6519e-283	0.638475	0.727306	0.498	0.222	3.48733e-279	CCL11_Fib
SNHG16	8.7581e-282	0.624925	0.615766	0.4	0.164	1.84892e-277	CCL11_Fib
HSP90AB1	5.73262e-275	0.671883	0.673998	0.936	0.779	1.21021e-270	CCL11_Fib
HSPA1B	8.62876e-275	0.664321	0.794745	0.769	0.492	1.82162e-270	CCL11_Fib
SOX9	2.98716e-274	0.612586	0.614114	0.345	0.124	6.30619e-270	CCL11_Fib
PCDH9	4.88976e-273	0.633419	0.61226	0.472	0.211	1.03228e-268	CCL11_Fib
PLIN2	2.56636e-271	0.643094	1.04092	0.53	0.277	5.41785e-267	CCL11_Fib
EGR1	1.0908e-269	0.668136	0.765917	0.905	0.63	2.30279e-265	CCL11_Fib
CEBPD	1.02975e-266	0.667977	0.642215	0.889	0.677	2.17392e-262	CCL11_Fib
FTH1	2.22835e-266	0.668954	0.613929	0.894	0.765	4.70427e-262	CCL11_Fib
TM4SF1	1.97195e-265	0.638574	0.879994	0.514	0.255	4.16299e-261	CCL11_Fib
PNRC1	9.76481e-261	0.66555	0.717441	0.872	0.651	2.06145e-256	CCL11_Fib
VEGFA	1.24147e-260	0.626017	0.698527	0.431	0.192	2.62087e-256	CCL11_Fib
RRBP1	2.72208e-258	0.662877	0.668915	0.799	0.588	5.74658e-254	CCL11_Fib
SOCS3	6.19789e-257	0.656272	0.576433	0.748	0.443	1.30844e-252	CCL11_Fib
LINC00969	1.774e-252	0.615209	0.507974	0.381	0.152	3.74508e-248	CCL11_Fib
TNFRSF12A	1.86182e-250	0.641764	0.713623	0.576	0.309	3.9305e-246	CCL11_Fib
FAM46A	2.89875e-250	0.623473	0.714872	0.433	0.192	6.11955e-246	CCL11_Fib
HSPA1A	6.55315e-249	0.65996	0.725968	0.817	0.587	1.38344e-244	CCL11_Fib
NNMT	9.90175e-246	0.661755	0.518186	0.93	0.709	2.09036e-241	CCL11_Fib
GPX3	1.01946e-244	0.65894	0.603576	0.846	0.593	2.15218e-240	CCL11_Fib
IER2	6.74258e-244	0.657041	0.664079	0.808	0.545	1.42343e-239	CCL11_Fib
DNAJA1	9.45154e-236	0.653193	0.665713	0.765	0.521	1.99532e-231	CCL11_Fib
ABCA9	8.38117e-234	0.623542	0.493894	0.458	0.216	1.76935e-229	CCL11_Fib
PLA2G5	2.21852e-228	0.614657	0.478424	0.403	0.178	4.68352e-224	CCL11_Fib
MYC	3.51192e-227	0.639029	0.859239	0.603	0.352	7.41402e-223	CCL11_Fib
HNRNPU	8.87913e-227	0.651052	0.574393	0.779	0.542	1.87447e-222	CCL11_Fib
CYGB	1.7005e-225	0.629736	0.49187	0.526	0.272	3.58993e-221	CCL11_Fib
ZFP36L1	4.02639e-223	0.653647	0.735796	0.886	0.687	8.50011e-219	CCL11_Fib
EIF5	6.60194e-223	0.647879	0.538463	0.742	0.5	1.39374e-218	CCL11_Fib
TMEM56	8.28457e-222	0.581192	0.375097	0.231	0.068	1.74896e-217	CCL11_Fib
HSPH1	9.36183e-221	0.630026	0.871411	0.527	0.288	1.97638e-216	CCL11_Fib
GPRC5A	3.55423e-220	0.622746	0.808538	0.47	0.236	7.50334e-216	CCL11_Fib
CYP1B1	6.98378e-219	0.64605	0.850893	0.733	0.49	1.47435e-214	CCL11_Fib
SMIM3	3.98825e-217	0.628881	0.542515	0.528	0.287	8.41959e-213	CCL11_Fib
HSPD1	8.44774e-216	0.641534	0.821716	0.667	0.432	1.7834e-211	CCL11_Fib
CTSL	7.86074e-215	0.645472	0.796173	0.746	0.507	1.65948e-210	CCL11_Fib
CYR61	8.0684e-212	0.648579	0.437654	0.863	0.626	1.70332e-207	CCL11_Fib
NAMPT	1.31973e-211	0.640406	0.619963	0.695	0.43	2.78609e-207	CCL11_Fib
PNO1	2.32882e-210	0.600595	0.428759	0.332	0.139	4.91637e-206	CCL11_Fib
PCBP1	2.6008e-210	0.634975	0.543595	0.624	0.364	5.49054e-206	CCL11_Fib
LARP6	8.04623e-210	0.622384	0.506764	0.485	0.256	1.69864e-205	CCL11_Fib
PTRF	1.905e-209	0.633159	0.435996	0.634	0.34	4.02165e-205	CCL11_Fib
GNL3	3.3556e-209	0.620923	0.49845	0.471	0.248	7.084e-205	CCL11_Fib
SRSF3	1.38635e-208	0.645218	0.493495	0.787	0.554	2.92671e-204	CCL11_Fib
TMEM150C	1.51444e-207	0.580097	0.382346	0.231	0.074	3.19714e-203	CCL11_Fib
CDKN1A	2.10285e-204	0.631255	0.731226	0.587	0.348	4.43933e-200	CCL11_Fib
TMEM176A	1.33576e-203	0.634288	0.660149	0.628	0.387	2.81992e-199	CCL11_Fib
XBP1	3.18634e-203	0.63707	0.563038	0.663	0.429	6.72668e-199	CCL11_Fib
DPT	1.40716e-202	0.639867	0.30733	0.742	0.473	2.97065e-198	CCL11_Fib
MIDN	3.44384e-201	0.61925	0.535029	0.479	0.252	7.27029e-197	CCL11_Fib
SPRY1	1.69567e-200	0.637101	0.7535	0.661	0.449	3.57973e-196	CCL11_Fib
EDNRB	7.85788e-199	0.606833	0.308968	0.403	0.177	1.65888e-194	CCL11_Fib
NOP16	2.13517e-198	0.596035	0.47841	0.318	0.133	4.50755e-194	CCL11_Fib
STAT3	2.25421e-194	0.640723	0.426423	0.815	0.569	4.75887e-190	CCL11_Fib
PA2G4	1.22998e-192	0.630274	0.477259	0.617	0.384	2.59662e-188	CCL11_Fib
SCN7A	5.52887e-191	0.631417	0.412262	0.646	0.406	1.1672e-186	CCL11_Fib
BTG1	2.12841e-190	0.63109	0.52439	0.654	0.402	4.49328e-186	CCL11_Fib
MGP	2.49859e-190	0.643233	0.34529	0.995	0.956	5.27477e-186	CCL11_Fib
SLC25A5	7.184e-190	0.632225	0.537087	0.657	0.426	1.51662e-185	CCL11_Fib
ATP5J	2.00343e-189	0.627599	0.362699	0.635	0.355	4.22943e-185	CCL11_Fib
BTG3	5.39363e-189	0.620352	0.526744	0.513	0.294	1.13865e-184	CCL11_Fib
TLL2	3.25657e-188	0.571026	0.256656	0.206	0.061	6.87494e-184	CCL11_Fib
SERPING1	1.41293e-187	0.642116	0.339852	0.977	0.881	2.98284e-183	CCL11_Fib
RSL1D1	1.9913e-187	0.630838	0.458734	0.647	0.418	4.20384e-183	CCL11_Fib
ITPRIPL2	3.12962e-187	0.604294	0.455285	0.386	0.186	6.60693e-183	CCL11_Fib
SLC25A4	4.30208e-187	0.60533	0.388427	0.399	0.191	9.08213e-183	CCL11_Fib
ATP5O	4.05806e-186	0.612608	0.345909	0.477	0.233	8.56697e-182	CCL11_Fib
SERPINE2	4.7233e-186	0.626738	0.400829	0.622	0.363	9.97137e-182	CCL11_Fib
ISG20	1.06098e-185	0.577029	0.376124	0.231	0.079	2.23983e-181	CCL11_Fib
BZW1	4.74215e-185	0.633048	0.452697	0.705	0.469	1.00112e-180	CCL11_Fib
FAM198B	8.3362e-184	0.610861	0.415963	0.447	0.231	1.75986e-179	CCL11_Fib
UAP1	4.24313e-183	0.631528	0.396474	0.719	0.446	8.95767e-179	CCL11_Fib
YWHAE	9.85787e-183	0.637469	0.427642	0.83	0.613	2.0811e-178	CCL11_Fib
GPATCH4	1.26094e-182	0.589654	0.387825	0.299	0.124	2.66196e-178	CCL11_Fib
WDR43	1.84753e-182	0.60834	0.447158	0.425	0.219	3.90032e-178	CCL11_Fib
RAN	2.10427e-182	0.635322	0.4863	0.765	0.546	4.44233e-178	CCL11_Fib
ACVRL1	3.71915e-182	0.602262	0.450941	0.38	0.184	7.8515e-178	CCL11_Fib
HSPA8	2.30639e-178	0.635993	0.605596	0.82	0.626	4.86901e-174	CCL11_Fib
MALAT1	4.65003e-177	0.638096	0.31715	0.996	0.985	9.81669e-173	CCL11_Fib
S1PR2	4.98003e-177	0.583543	0.446531	0.271	0.107	1.05133e-172	CCL11_Fib
COLEC12	7.05562e-176	0.615908	0.382124	0.521	0.29	1.48951e-171	CCL11_Fib
C19orf43	3.71483e-175	0.618248	0.367083	0.565	0.31	7.84238e-171	CCL11_Fib
THBS1	5.89131e-175	0.630039	0.587199	0.728	0.481	1.24371e-170	CCL11_Fib
MEG3	6.3562e-175	0.634127	0.556721	0.824	0.598	1.34186e-170	CCL11_Fib
RPL23	4.73603e-174	0.636436	0.421667	0.921	0.782	9.99824e-170	CCL11_Fib
ZBTB21	9.78839e-174	0.583252	0.406869	0.272	0.109	2.06643e-169	CCL11_Fib
HLA-E	1.42787e-173	0.634205	0.437712	0.843	0.623	3.01438e-169	CCL11_Fib
TUBA1B	4.24615e-172	0.630287	0.467615	0.756	0.512	8.96406e-168	CCL11_Fib
CCDC47	4.32112e-172	0.613823	0.428669	0.501	0.285	9.12231e-168	CCL11_Fib
RPS11	6.18189e-171	0.635533	0.401314	0.949	0.859	1.30506e-166	CCL11_Fib
IL33	1.19715e-170	0.611234	0.424118	0.486	0.266	2.52731e-166	CCL11_Fib
OAZ1	1.26097e-169	0.634696	0.377981	0.927	0.784	2.66204e-165	CCL11_Fib
NOVA1	1.47729e-169	0.598339	0.392268	0.379	0.182	3.1187e-165	CCL11_Fib
GLTSCR2	3.86085e-168	0.617275	0.335977	0.583	0.325	8.15063e-164	CCL11_Fib
ATP5H	6.02566e-168	0.612932	0.340309	0.526	0.285	1.27208e-163	CCL11_Fib
SRSF7	4.12722e-166	0.625565	0.471612	0.683	0.464	8.71297e-162	CCL11_Fib
MYOC	3.23722e-164	0.575728	0.243448	0.246	0.09	6.8341e-160	CCL11_Fib
ZNF593	2.76004e-163	0.589409	0.353936	0.325	0.146	5.82673e-159	CCL11_Fib
KDM6B	4.88741e-163	0.5999	0.63044	0.395	0.205	1.03178e-158	CCL11_Fib
FST	6.77503e-163	0.583926	1.24424	0.288	0.124	1.43028e-158	CCL11_Fib
AKR1C3	1.78133e-162	0.60573	0.485024	0.446	0.247	3.76057e-158	CCL11_Fib
CXCL12	2.6631e-162	0.627232	0.293386	0.777	0.531	5.62207e-158	CCL11_Fib
C14orf166	8.34976e-162	0.608474	0.364471	0.493	0.266	1.76272e-157	CCL11_Fib
ATP5A1	8.26563e-160	0.605921	0.358497	0.471	0.252	1.74496e-155	CCL11_Fib
CAMK2N1	1.93092e-159	0.611503	0.446577	0.52	0.305	4.07636e-155	CCL11_Fib
GFPT2	6.30998e-159	0.615917	0.497889	0.587	0.354	1.3321e-154	CCL11_Fib
PLAUR	2.24967e-158	0.605699	0.52005	0.461	0.257	4.74928e-154	CCL11_Fib
FAIM2	5.05698e-158	0.588679	0.39108	0.328	0.15	1.06758e-153	CCL11_Fib
PTP4A2	2.14356e-157	0.607396	0.418074	0.481	0.274	4.52527e-153	CCL11_Fib
DDX3Y	2.54509e-157	0.593661	0.415822	0.36	0.179	5.37294e-153	CCL11_Fib
NXT1	2.55378e-157	0.598343	0.41133	0.393	0.208	5.39128e-153	CCL11_Fib
2024-03-03	4.66965e-157	0.594318	0.595511	0.369	0.182	9.8581e-153	CCL11_Fib
CCT5	5.06676e-157	0.602294	0.384967	0.434	0.234	1.06964e-152	CCL11_Fib
ATP5L	1.62037e-156	0.618462	0.293758	0.679	0.391	3.42076e-152	CCL11_Fib
EPAS1	5.8636e-155	0.613985	0.298741	0.581	0.348	1.23786e-150	CCL11_Fib
SRRM2	9.35664e-154	0.622925	0.35151	0.734	0.513	1.97528e-149	CCL11_Fib
MAT2A	9.99881e-154	0.601057	0.680979	0.429	0.234	2.11085e-149	CCL11_Fib
VEGFD	2.36541e-153	0.578724	0.412029	0.272	0.112	4.99361e-149	CCL11_Fib
ATP1B3	4.6936e-153	0.615581	0.573333	0.588	0.385	9.90866e-149	CCL11_Fib
KHDRBS3	9.32824e-153	0.582629	0.396222	0.293	0.13	1.96929e-148	CCL11_Fib
TMEM176B	1.50882e-152	0.619007	0.478883	0.663	0.439	3.18527e-148	CCL11_Fib
C1GALT1	5.9526e-152	0.586271	0.414399	0.315	0.149	1.25665e-147	CCL11_Fib
SLC20A1	1.40386e-151	0.594994	0.468099	0.38	0.198	2.96368e-147	CCL11_Fib
HNRNPAB	6.70761e-151	0.605817	0.494206	0.474	0.284	1.41604e-146	CCL11_Fib
NPM1	2.50129e-149	0.625648	0.463213	0.884	0.711	5.28048e-145	CCL11_Fib
RHOBTB3	3.39746e-148	0.615937	0.482023	0.625	0.419	7.17237e-144	CCL11_Fib
HTRA3	7.1707e-146	0.613601	0.206236	0.634	0.388	1.51381e-141	CCL11_Fib
FXYD6	1.3416e-145	0.601788	0.356281	0.47	0.26	2.83226e-141	CCL11_Fib
CYCS	8.17364e-145	0.61293	0.480942	0.595	0.394	1.72554e-140	CCL11_Fib
C20orf24	1.06053e-144	0.583254	0.301625	0.31	0.144	2.23889e-140	CCL11_Fib
PTX3	6.51407e-144	0.568834	1.10162	0.222	0.087	1.37518e-139	CCL11_Fib
UBB	8.57349e-142	0.621495	0.471315	0.826	0.651	1.80995e-137	CCL11_Fib
SPG20	3.17139e-141	0.587114	0.345334	0.344	0.171	6.69513e-137	CCL11_Fib
EMP2	5.38287e-141	0.615618	0.357898	0.68	0.467	1.13638e-136	CCL11_Fib
RASD1	6.61218e-140	0.572762	0.664586	0.248	0.105	1.3959e-135	CCL11_Fib
LRRN4CL	9.68277e-140	0.587892	0.327319	0.355	0.178	2.04413e-135	CCL11_Fib
RBMS1	1.36931e-139	0.619618	0.359086	0.802	0.602	2.89076e-135	CCL11_Fib
RPL23A	1.45011e-139	0.622367	0.274339	0.965	0.893	3.06133e-135	CCL11_Fib
PALMD	5.94425e-139	0.571021	0.368593	0.239	0.1	1.25489e-134	CCL11_Fib
ATP5G3	5.98221e-139	0.606099	0.270297	0.571	0.323	1.26291e-134	CCL11_Fib
CCND2	1.75232e-138	0.601723	0.39331	0.48	0.288	3.69931e-134	CCL11_Fib
CDC26	2.0846e-137	0.589463	0.330019	0.37	0.193	4.40079e-133	CCL11_Fib
CLEC14A	2.60402e-137	0.577763	0.301661	0.288	0.128	5.49734e-133	CCL11_Fib
CCNL1	8.89627e-137	0.614412	0.418576	0.691	0.479	1.87809e-132	CCL11_Fib
EIF1B	1.13834e-136	0.612839	0.518395	0.645	0.451	2.40316e-132	CCL11_Fib
SET	9.78463e-136	0.612046	0.351892	0.649	0.44	2.06563e-131	CCL11_Fib
RFK	1.76695e-135	0.583703	0.374508	0.325	0.163	3.73021e-131	CCL11_Fib
TWISTNB	1.15497e-133	0.581762	0.35404	0.314	0.156	2.43825e-129	CCL11_Fib
CEBPZ	2.67084e-132	0.59018	0.344789	0.385	0.211	5.63841e-128	CCL11_Fib
TMBIM4	3.01826e-132	0.610038	0.349064	0.651	0.426	6.37185e-128	CCL11_Fib
TRIM8	7.13213e-132	0.58541	0.366187	0.345	0.181	1.50566e-127	CCL11_Fib
RNF24	7.93085e-132	0.596877	0.378521	0.452	0.266	1.67428e-127	CCL11_Fib
NFE2L2	2.07101e-131	0.615797	0.353617	0.796	0.593	4.37211e-127	CCL11_Fib
EIF4A1	5.30341e-131	0.595088	0.3974	0.444	0.251	1.1196e-126	CCL11_Fib
PLPP3	2.13208e-130	0.609927	0.405122	0.66	0.44	4.50103e-126	CCL11_Fib
LPCAT2	5.07675e-130	0.577935	0.35092	0.296	0.142	1.07175e-125	CCL11_Fib
NIFK	6.16859e-130	0.590122	0.346239	0.39	0.217	1.30225e-125	CCL11_Fib
BAG3	3.27046e-129	0.595872	0.687729	0.442	0.268	6.90427e-125	CCL11_Fib
PSMA2	4.23921e-129	0.594849	0.291836	0.451	0.255	8.9494e-125	CCL11_Fib
C1QBP	8.79214e-129	0.5988	0.333441	0.49	0.295	1.85611e-124	CCL11_Fib
IGF1	1.24032e-128	0.602612	0.608199	0.538	0.341	2.61844e-124	CCL11_Fib
ATP5E	3.7799e-128	0.608883	0.233083	0.722	0.422	7.97975e-124	CCL11_Fib
CARHSP1	4.25553e-128	0.595689	0.381483	0.453	0.268	8.98385e-124	CCL11_Fib
RPS2	4.53904e-128	0.617157	0.29077	0.976	0.905	9.58237e-124	CCL11_Fib
HNRNPF	1.66244e-127	0.607358	0.384566	0.613	0.421	3.50958e-123	CCL11_Fib
SH3BGRL3	1.19821e-126	0.613804	0.340889	0.793	0.602	2.52955e-122	CCL11_Fib
HNRNPD	3.49145e-125	0.602203	0.363354	0.544	0.356	7.37081e-121	CCL11_Fib
CLIC1	5.42917e-124	0.608978	0.330866	0.712	0.478	1.14615e-119	CCL11_Fib
SLC25A6	6.82774e-124	0.614176	0.336842	0.881	0.699	1.4414e-119	CCL11_Fib
ATP5C1	1.19187e-123	0.596041	0.287276	0.494	0.284	2.51617e-119	CCL11_Fib
SERBP1	2.35015e-123	0.609621	0.360971	0.705	0.51	4.9614e-119	CCL11_Fib
TYMP	1.68938e-121	0.591519	0.35661	0.436	0.253	3.56646e-117	CCL11_Fib
USMG5	3.00763e-121	0.599319	0.227696	0.564	0.33	6.34942e-117	CCL11_Fib
IL15RA	1.17045e-120	0.577795	0.322204	0.311	0.158	2.47093e-116	CCL11_Fib
PRELID1	3.16333e-120	0.595796	0.310502	0.497	0.299	6.67811e-116	CCL11_Fib
HNRNPA0	8.91338e-119	0.608305	0.344521	0.727	0.533	1.8817e-114	CCL11_Fib
PGF	1.25931e-118	0.566243	0.311371	0.237	0.104	2.65853e-114	CCL11_Fib
DPYSL2	1.37545e-118	0.606096	0.344729	0.669	0.476	2.90371e-114	CCL11_Fib
RPL41	1.76451e-118	0.612626	0.241768	0.982	0.92	3.72507e-114	CCL11_Fib
PRDX4	4.16157e-118	0.605599	0.311301	0.667	0.468	8.78548e-114	CCL11_Fib
ATP5G1	1.00489e-117	0.589024	0.247908	0.43	0.242	2.12143e-113	CCL11_Fib
TRIB1	1.52628e-117	0.572524	0.431675	0.276	0.136	3.22213e-113	CCL11_Fib
FRMD4A	2.07157e-117	0.582207	0.389838	0.353	0.194	4.37329e-113	CCL11_Fib
TNFAIP2	2.19812e-117	0.587296	0.471554	0.403	0.232	4.64044e-113	CCL11_Fib
CRLF1	4.67988e-117	0.573526	0.42476	0.287	0.141	9.8797e-113	CCL11_Fib
EGFR	7.12083e-117	0.596778	0.315163	0.526	0.328	1.50328e-112	CCL11_Fib
BCL3	5.72941e-116	0.572859	0.300996	0.285	0.14	1.20954e-111	CCL11_Fib
GABARAPL1	6.87862e-116	0.591095	0.37956	0.445	0.273	1.45215e-111	CCL11_Fib
ATP5B	1.33765e-115	0.595323	0.249971	0.529	0.312	2.82392e-111	CCL11_Fib
ADIRF	2.34869e-115	0.60084	0.203496	0.621	0.392	4.95832e-111	CCL11_Fib
FILIP1	2.72193e-115	0.592199	0.36961	0.463	0.286	5.74628e-111	CCL11_Fib
PAMR1	3.59488e-115	0.581544	0.292706	0.358	0.194	7.58915e-111	CCL11_Fib
PPP1R15A	8.70092e-115	0.606091	0.388229	0.715	0.523	1.83685e-110	CCL11_Fib
SPOCK1	1.42833e-114	0.580993	0.366	0.354	0.192	3.01534e-110	CCL11_Fib
ATP5F1	1.6602e-114	0.587484	0.269007	0.425	0.241	3.50485e-110	CCL11_Fib
YWHAG	1.70018e-114	0.593354	0.356364	0.481	0.302	3.58924e-110	CCL11_Fib
AAED1	2.34841e-114	0.563419	0.269142	0.224	0.098	4.95774e-110	CCL11_Fib
NCL	4.0378e-114	0.606789	0.434807	0.739	0.558	8.5242e-110	CCL11_Fib
YBX1	7.10301e-114	0.609753	0.294606	0.903	0.74	1.49952e-109	CCL11_Fib
C1S	1.41216e-113	0.610167	0.271781	0.967	0.866	2.98121e-109	CCL11_Fib
EIF3A	2.20929e-113	0.59973	0.353958	0.582	0.397	4.66402e-109	CCL11_Fib
RPL7	2.68919e-113	0.61008	0.264867	0.973	0.905	5.67715e-109	CCL11_Fib
RTN4	9.92581e-113	0.609209	0.320328	0.914	0.74	2.09544e-108	CCL11_Fib
TNRC6C	1.96765e-112	0.583285	0.31104	0.38	0.215	4.1539e-108	CCL11_Fib
RDH10	2.41209e-112	0.564128	0.373195	0.23	0.104	5.09216e-108	CCL11_Fib
RPL13A	1.96641e-111	0.609178	0.287798	0.984	0.945	4.15128e-107	CCL11_Fib
ATP5D	3.36465e-111	0.595027	0.220319	0.558	0.331	7.10311e-107	CCL11_Fib
ADAMTS4	3.90079e-111	0.57145	0.447251	0.283	0.141	8.23495e-107	CCL11_Fib
PSMD7	4.56009e-111	0.586962	0.298992	0.421	0.251	9.62681e-107	CCL11_Fib
NID2	1.03595e-110	0.566465	0.242563	0.25	0.116	2.18699e-106	CCL11_Fib
CFAP97	1.03956e-110	0.589107	0.314281	0.444	0.274	2.19461e-106	CCL11_Fib
EIF5B	2.47223e-110	0.598361	0.293385	0.583	0.397	5.21913e-106	CCL11_Fib
PDCD5	3.669e-110	0.598025	0.310478	0.575	0.393	7.74564e-106	CCL11_Fib
DDX18	7.46845e-110	0.596236	0.309039	0.55	0.366	1.57666e-105	CCL11_Fib
SGCE	8.59286e-110	0.597038	0.255946	0.569	0.377	1.81404e-105	CCL11_Fib
SYNCRIP	9.18164e-110	0.592273	0.319337	0.49	0.313	1.93834e-105	CCL11_Fib
APP	1.27036e-109	0.606846	0.272223	0.843	0.666	2.68186e-105	CCL11_Fib
CERS2	1.46187e-109	0.578411	0.272979	0.344	0.187	3.08615e-105	CCL11_Fib
RIOK1	4.06271e-109	0.567266	0.28807	0.254	0.124	8.57679e-105	CCL11_Fib
RPL21	1.76048e-108	0.607679	0.230976	0.981	0.911	3.71655e-104	CCL11_Fib
NOLC1	1.12152e-107	0.579521	0.371682	0.353	0.202	2.36765e-103	CCL11_Fib
EGR2	1.14889e-107	0.56316	0.390186	0.229	0.107	2.42542e-103	CCL11_Fib
DHX36	1.37598e-107	0.593107	0.290682	0.514	0.336	2.90484e-103	CCL11_Fib
ELOC	1.4833e-107	0.592618	0.368069	0.505	0.331	3.1314e-103	CCL11_Fib
PPA1	8.93676e-107	0.59745	0.326661	0.594	0.41	1.88664e-102	CCL11_Fib
RAD23A	1.2022e-106	0.593125	0.286043	0.525	0.341	2.53797e-102	CCL11_Fib
EEF1D	1.43509e-106	0.604673	0.306498	0.819	0.623	3.02963e-102	CCL11_Fib
ATP1A1	2.13441e-106	0.599148	0.322646	0.636	0.447	4.50596e-102	CCL11_Fib
MARCKSL1	3.15539e-106	0.582519	0.392045	0.39	0.23	6.66134e-102	CCL11_Fib
SLC2A3	4.88469e-106	0.596569	0.41267	0.584	0.4	1.03121e-101	CCL11_Fib
CHORDC1	1.98222e-105	0.575343	0.310361	0.324	0.178	4.18467e-101	CCL11_Fib
ANG	2.29908e-105	0.570663	0.22772	0.293	0.147	4.85358e-101	CCL11_Fib
CDC42EP4	3.09378e-105	0.57358	0.317898	0.311	0.167	6.53127e-101	CCL11_Fib
DDX24	3.97735e-105	0.599192	0.317553	0.65	0.462	8.39658e-101	CCL11_Fib
ATG101	5.31285e-105	0.570875	0.289613	0.289	0.151	1.1216e-100	CCL11_Fib
HNRNPA1	1.24701e-104	0.601936	0.291441	0.767	0.54	2.63257e-100	CCL11_Fib
NDUFB8	1.28352e-104	0.586467	0.235428	0.456	0.27	2.70964e-100	CCL11_Fib
GLT8D2	1.29907e-104	0.591843	0.304082	0.511	0.338	2.74247e-100	CCL11_Fib
WBSCR22	2.00359e-104	0.565931	0.25282	0.256	0.125	4.22977e-100	CCL11_Fib
ADAMTSL3	2.05314e-104	0.578784	0.247756	0.366	0.204	4.33438e-100	CCL11_Fib
THBS2	3.15037e-104	0.596768	0.410457	0.606	0.42	6.65075e-100	CCL11_Fib
MCL1	4.0106e-104	0.591042	0.435074	0.515	0.327	8.46678e-100	CCL11_Fib
EGR3	1.1816e-103	0.5675	0.334401	0.269	0.134	2.49448e-99	CCL11_Fib
OAF	1.35272e-103	0.590073	0.288699	0.503	0.318	2.85573e-99	CCL11_Fib
EIF1AX	1.50832e-103	0.597964	0.319467	0.638	0.452	3.18421e-99	CCL11_Fib
PFDN2	2.77656e-103	0.59517	0.348021	0.573	0.401	5.8616e-99	CCL11_Fib
AKR1B1	2.37598e-102	0.585877	0.309111	0.44	0.279	5.01593e-98	CCL11_Fib
MTHFD2	4.83638e-102	0.575474	0.320987	0.335	0.188	1.02101e-97	CCL11_Fib
PTGIS	1.23485e-101	0.591038	0.254024	0.536	0.342	2.60689e-97	CCL11_Fib
GNG11	3.16715e-101	0.59576	0.228968	0.626	0.425	6.68617e-97	CCL11_Fib
GOLIM4	5.22429e-101	0.597197	0.359311	0.631	0.467	1.1029e-96	CCL11_Fib
LGALS3	1.43078e-100	0.602717	0.267423	0.878	0.705	3.02051e-96	CCL11_Fib
TNFSF10	1.93596e-100	0.570957	0.350348	0.301	0.162	4.087e-96	CCL11_Fib
GRPEL1	2.1344e-100	0.566648	0.296483	0.265	0.137	4.50594e-96	CCL11_Fib
BTBD3	8.33252e-100	0.559575	0.277943	0.219	0.102	1.75908e-95	CCL11_Fib
ERF	1.03584e-99	0.557344	0.248483	0.207	0.092	2.18676e-95	CCL11_Fib
NUCKS1	1.15416e-99	0.602291	0.324582	0.849	0.718	2.43654e-95	CCL11_Fib
CYBRD1	3.08741e-99	0.599682	0.270173	0.76	0.564	6.51782e-95	CCL11_Fib
SLC4A7	4.41087e-99	0.580012	0.38757	0.388	0.235	9.31179e-95	CCL11_Fib
SNRPD1	1.57216e-98	0.588659	0.297917	0.499	0.334	3.31898e-94	CCL11_Fib
ETF1	5.30731e-98	0.582683	0.341086	0.421	0.266	1.12043e-93	CCL11_Fib
ZC3H12A	1.13312e-97	0.55813	0.315162	0.212	0.099	2.39213e-93	CCL11_Fib
INSIG1	1.14029e-97	0.567398	0.467232	0.276	0.147	2.40726e-93	CCL11_Fib
HIST1H4C	4.07209e-97	0.582292	0.37662	0.418	0.266	8.59658e-93	CCL11_Fib
EIF4A3	4.45258e-97	0.584349	0.558455	0.439	0.29	9.39984e-93	CCL11_Fib
RPS20	2.15659e-96	0.601155	0.270203	0.931	0.803	4.55277e-92	CCL11_Fib
TCF21	4.93953e-96	0.589927	0.389295	0.548	0.368	1.04278e-91	CCL11_Fib
APPL1	6.16158e-96	0.585034	0.277905	0.465	0.302	1.30077e-91	CCL11_Fib
BRIX1	1.98496e-95	0.570125	0.260465	0.305	0.169	4.19045e-91	CCL11_Fib
HSPA9	2.37772e-95	0.5875	0.312732	0.502	0.339	5.01961e-91	CCL11_Fib
SON	2.47294e-95	0.599358	0.251606	0.825	0.658	5.22062e-91	CCL11_Fib
CCT6A	3.89452e-95	0.583848	0.30481	0.449	0.293	8.22173e-91	CCL11_Fib
ASPH	4.55605e-95	0.590856	0.275975	0.567	0.394	9.61827e-91	CCL11_Fib
SRSF2	6.00744e-95	0.593468	0.34291	0.618	0.449	1.26823e-90	CCL11_Fib
SERTAD1	9.11705e-95	0.584547	0.342293	0.469	0.302	1.9247e-90	CCL11_Fib
RGMA	9.92675e-95	0.56374	0.23134	0.26	0.131	2.09564e-90	CCL11_Fib
TAF7	1.20053e-94	0.586738	0.309854	0.495	0.333	2.53443e-90	CCL11_Fib
PLSCR1	1.92983e-94	0.585039	0.28626	0.479	0.309	4.07406e-90	CCL11_Fib
PSMD11	1.97517e-94	0.580507	0.274613	0.413	0.259	4.16978e-90	CCL11_Fib
VKORC1	4.61034e-94	0.585962	0.206177	0.516	0.318	9.73289e-90	CCL11_Fib
SERPINB1	1.18037e-93	0.578172	0.284971	0.389	0.24	2.49188e-89	CCL11_Fib
ALDH1A2	3.17115e-93	0.562687	0.304402	0.254	0.128	6.69461e-89	CCL11_Fib
PTGFRN	1.05869e-92	0.571937	0.283122	0.328	0.191	2.23501e-88	CCL11_Fib
PNRC2	1.11137e-92	0.58652	0.293599	0.509	0.342	2.34622e-88	CCL11_Fib
DCAF13	1.22984e-92	0.566059	0.289326	0.276	0.151	2.59632e-88	CCL11_Fib
C5orf24	2.91041e-92	0.569215	0.232951	0.312	0.17	6.14417e-88	CCL11_Fib
CSRNP1	4.58127e-92	0.576276	0.309577	0.379	0.228	9.67152e-88	CCL11_Fib
DDX27	4.70294e-92	0.570544	0.287509	0.318	0.182	9.92837e-88	CCL11_Fib
SRSF9	6.93796e-92	0.58075	0.253995	0.437	0.272	1.46467e-87	CCL11_Fib
DIO2	1.9987e-91	0.573896	0.367289	0.357	0.209	4.21945e-87	CCL11_Fib
PROSC	2.58513e-91	0.555269	0.226398	0.205	0.095	5.45748e-87	CCL11_Fib
PTP4A1	2.74569e-91	0.57171	0.397863	0.327	0.194	5.79642e-87	CCL11_Fib
CREM	1.03953e-90	0.572512	0.389472	0.34	0.202	2.19456e-86	CCL11_Fib
UGCG	4.47836e-90	0.578317	0.32594	0.41	0.256	9.45428e-86	CCL11_Fib
TPI1	8.13197e-90	0.596485	0.326003	0.825	0.667	1.71674e-85	CCL11_Fib
ARPC1B	1.001e-89	0.584268	0.220668	0.517	0.324	2.1132e-85	CCL11_Fib
JUN	2.35991e-89	0.597162	0.323918	0.908	0.771	4.982e-85	CCL11_Fib
PRRC2C	4.22487e-89	0.593039	0.255108	0.7	0.518	8.91913e-85	CCL11_Fib
KPNA2	6.34398e-89	0.56243	0.326572	0.257	0.137	1.33928e-84	CCL11_Fib
DEK	7.3279e-89	0.588697	0.269572	0.581	0.413	1.54699e-84	CCL11_Fib
TOMM40	8.88961e-89	0.564065	0.279	0.27	0.148	1.87669e-84	CCL11_Fib
LRRC59	1.84662e-88	0.574267	0.286314	0.368	0.225	3.8984e-84	CCL11_Fib
DNTTIP2	3.66727e-88	0.565072	0.277405	0.281	0.155	7.74197e-84	CCL11_Fib
CXCL2	4.4207e-88	0.56422	1.11389	0.273	0.15	9.33254e-84	CCL11_Fib
UBE2G2	4.95581e-88	0.571964	0.261935	0.346	0.206	1.04622e-83	CCL11_Fib
C19orf60	5.01351e-88	0.577898	0.20874	0.427	0.259	1.0584e-83	CCL11_Fib
PAK1IP1	5.70068e-88	0.561961	0.242984	0.257	0.136	1.20347e-83	CCL11_Fib
CDC42SE1	7.48983e-88	0.562206	0.245171	0.26	0.138	1.58118e-83	CCL11_Fib
ACSL4	1.40205e-87	0.575258	0.743404	0.376	0.24	2.95987e-83	CCL11_Fib
LAMC1	3.5664e-87	0.59027	0.230118	0.647	0.467	7.52902e-83	CCL11_Fib
NUFIP2	6.68716e-87	0.576443	0.311676	0.401	0.253	1.41173e-82	CCL11_Fib
CASP4	8.47666e-87	0.577077	0.262111	0.408	0.26	1.78951e-82	CCL11_Fib
GAPDH	1.06214e-86	0.595085	0.245606	0.859	0.693	2.24228e-82	CCL11_Fib
TPBG	1.91899e-86	0.574069	0.266747	0.376	0.231	4.05118e-82	CCL11_Fib
C21orf59	2.54853e-86	0.555619	0.212767	0.216	0.105	5.38019e-82	CCL11_Fib
WWTR1	1.6315e-85	0.582971	0.254936	0.503	0.342	3.44427e-81	CCL11_Fib
TNFRSF1A	1.74702e-85	0.588547	0.327122	0.613	0.449	3.68813e-81	CCL11_Fib
NIP7	2.91063e-85	0.556578	0.249133	0.222	0.113	6.14464e-81	CCL11_Fib
UBE2D3	4.06675e-85	0.592758	0.260711	0.768	0.596	8.58531e-81	CCL11_Fib
PTMA	9.68941e-85	0.594933	0.221241	0.98	0.919	2.04553e-80	CCL11_Fib
G3BP1	9.69725e-85	0.579772	0.282297	0.454	0.304	2.04719e-80	CCL11_Fib
MRFAP1	4.38311e-84	0.589664	0.267044	0.67	0.499	9.25319e-80	CCL11_Fib
TFAM	6.49343e-84	0.560972	0.26323	0.258	0.14	1.37083e-79	CCL11_Fib
FBL	8.03162e-84	0.575838	0.275767	0.405	0.263	1.69556e-79	CCL11_Fib
JMJD6	1.79179e-83	0.558318	0.238761	0.239	0.125	3.78266e-79	CCL11_Fib
GTPBP4	2.4378e-83	0.565805	0.247619	0.302	0.174	5.14643e-79	CCL11_Fib
ARID5B	3.0147e-83	0.591996	0.304484	0.781	0.612	6.36434e-79	CCL11_Fib
ANP32E	7.11252e-83	0.567329	0.268046	0.318	0.187	1.50153e-78	CCL11_Fib
GRINA	9.48431e-83	0.58026	0.23194	0.483	0.322	2.00223e-78	CCL11_Fib
ICAM1	1.99504e-82	0.563157	0.287021	0.285	0.157	4.21173e-78	CCL11_Fib
TFPI	2.27947e-82	0.591901	0.267623	0.805	0.636	4.8122e-78	CCL11_Fib
FADS1	4.64866e-82	0.557611	0.375014	0.236	0.124	9.81379e-78	CCL11_Fib
AKR1C2	5.20824e-82	0.570958	0.393851	0.357	0.222	1.09951e-77	CCL11_Fib
SCCPDH	5.92479e-82	0.567933	0.288936	0.324	0.196	1.25078e-77	CCL11_Fib
XRCC5	5.97903e-82	0.585563	0.262417	0.588	0.424	1.26223e-77	CCL11_Fib
ABCE1	6.6974e-82	0.566726	0.262418	0.314	0.186	1.41389e-77	CCL11_Fib
CTSC	8.22881e-82	0.580681	0.534435	0.495	0.336	1.73718e-77	CCL11_Fib
FTL	9.41327e-82	0.593221	0.264847	0.999	0.981	1.98724e-77	CCL11_Fib
TMBIM6	9.64698e-82	0.591818	0.242974	0.822	0.656	2.03657e-77	CCL11_Fib
HNRNPH2	7.06424e-81	0.561364	0.216993	0.273	0.149	1.49133e-76	CCL11_Fib
WTAP	9.27336e-81	0.579911	0.399943	0.484	0.334	1.9577e-76	CCL11_Fib
EIF3J	2.56779e-80	0.576579	0.284115	0.437	0.291	5.42086e-76	CCL11_Fib
KPNB1	4.21252e-80	0.579598	0.272925	0.487	0.334	8.89305e-76	CCL11_Fib
A4GALT	6.05608e-80	0.568765	0.250231	0.343	0.21	1.2785e-75	CCL11_Fib
ZC3H15	8.70352e-80	0.579399	0.25628	0.483	0.334	1.8374e-75	CCL11_Fib
SFPQ	2.21624e-79	0.585299	0.313848	0.609	0.452	4.67869e-75	CCL11_Fib
TXLNG	3.70617e-79	0.559972	0.262547	0.263	0.146	7.82409e-75	CCL11_Fib
NHP2	3.7851e-79	0.574692	0.205076	0.428	0.272	7.99072e-75	CCL11_Fib
NOP56	4.1743e-79	0.569938	0.299753	0.358	0.225	8.81237e-75	CCL11_Fib
ZPR1	4.58707e-79	0.554915	0.229031	0.222	0.116	9.68376e-75	CCL11_Fib
RBM8A	6.55303e-79	0.581858	0.235135	0.541	0.382	1.38341e-74	CCL11_Fib
TRIM56	8.12708e-79	0.572295	0.261239	0.39	0.249	1.71571e-74	CCL11_Fib
TUBB4B	1.07733e-78	0.579142	0.382459	0.488	0.339	2.27434e-74	CCL11_Fib
ACSL1	2.16137e-78	0.554556	0.223804	0.222	0.115	4.56287e-74	CCL11_Fib
TRA2B	2.95174e-78	0.582707	0.240253	0.566	0.406	6.23143e-74	CCL11_Fib
BUD31	1.88583e-77	0.570774	0.215299	0.385	0.239	3.98117e-73	CCL11_Fib
DDX3X	3.69375e-77	0.581571	0.275439	0.555	0.394	7.79787e-73	CCL11_Fib
NCOA7	3.75341e-77	0.572579	0.261971	0.403	0.261	7.92383e-73	CCL11_Fib
C16orf45	5.10721e-77	0.571558	0.292033	0.392	0.25	1.07818e-72	CCL11_Fib
EID1	5.62654e-77	0.589829	0.254448	0.883	0.739	1.18782e-72	CCL11_Fib
ATF3	6.85538e-77	0.581292	0.482239	0.536	0.396	1.44724e-72	CCL11_Fib
BZW2	7.91337e-77	0.563498	0.273359	0.299	0.178	1.67059e-72	CCL11_Fib
SSB	9.16811e-77	0.582632	0.240684	0.582	0.422	1.93548e-72	CCL11_Fib
DKC1	9.89094e-77	0.55579	0.250493	0.234	0.126	2.08808e-72	CCL11_Fib
MRPL32	1.21601e-76	0.571378	0.219387	0.389	0.251	2.56711e-72	CCL11_Fib
MAGI2-AS3	2.77494e-76	0.568818	0.231415	0.362	0.226	5.85818e-72	CCL11_Fib
DBI	5.28613e-76	0.586053	0.280011	0.679	0.536	1.11595e-71	CCL11_Fib
KIF5B	5.36787e-76	0.583125	0.262744	0.603	0.444	1.13321e-71	CCL11_Fib
BAZ1A	9.66988e-76	0.57008	0.320485	0.378	0.242	2.04141e-71	CCL11_Fib
KLF10	1.62573e-75	0.571746	0.269189	0.402	0.261	3.43208e-71	CCL11_Fib
TMEM55A	1.64482e-75	0.553998	0.206692	0.225	0.118	3.47238e-71	CCL11_Fib
ARPC5L	3.06139e-75	0.564072	0.266217	0.311	0.189	6.46289e-71	CCL11_Fib
YWHAB	1.14168e-74	0.585907	0.250703	0.722	0.558	2.4102e-70	CCL11_Fib
SAT1	1.21675e-74	0.58813	0.418526	0.843	0.705	2.56868e-70	CCL11_Fib
DNAJC2	2.48304e-74	0.560089	0.263651	0.276	0.161	5.24194e-70	CCL11_Fib
CNBP	6.04778e-74	0.587068	0.236479	0.813	0.644	1.27675e-69	CCL11_Fib
AMD1	8.6875e-74	0.570833	0.331677	0.392	0.263	1.83402e-69	CCL11_Fib
SUMO3	9.02633e-74	0.575659	0.238039	0.471	0.325	1.90555e-69	CCL11_Fib
SRSF1	1.40601e-73	0.564009	0.211205	0.322	0.193	2.96822e-69	CCL11_Fib
UTP3	1.59223e-73	0.551272	0.200373	0.208	0.107	3.36136e-69	CCL11_Fib
EIF3I	1.6927e-73	0.580669	0.234784	0.576	0.419	3.57346e-69	CCL11_Fib
GLIS3	3.20251e-73	0.571029	0.332251	0.414	0.264	6.76082e-69	CCL11_Fib
SRSF5	3.84599e-73	0.586035	0.218786	0.772	0.61	8.11926e-69	CCL11_Fib
CHD1	4.4036e-73	0.575645	0.314081	0.476	0.331	9.29645e-69	CCL11_Fib
RPL7L1	6.113e-73	0.569191	0.21634	0.382	0.247	1.29052e-68	CCL11_Fib
UBE2I	1.04866e-72	0.580789	0.231841	0.589	0.433	2.21383e-68	CCL11_Fib
PPP4R2	1.46138e-72	0.571244	0.242864	0.41	0.274	3.08511e-68	CCL11_Fib
KRT10	1.87093e-72	0.582948	0.23347	0.663	0.495	3.94972e-68	CCL11_Fib
SNRPE	2.22964e-72	0.577735	0.226958	0.521	0.373	4.70699e-68	CCL11_Fib
MRGPRF	2.59779e-72	0.55409	0.227971	0.233	0.126	5.4842e-68	CCL11_Fib
ARL4D	1.08438e-71	0.565554	0.200941	0.349	0.215	2.28924e-67	CCL11_Fib
BAG1	1.41118e-71	0.569601	0.243509	0.394	0.26	2.97915e-67	CCL11_Fib
SPHK1	1.50387e-71	0.553182	0.284659	0.226	0.123	3.17482e-67	CCL11_Fib
SRI	1.78728e-71	0.581843	0.211024	0.64	0.48	3.77313e-67	CCL11_Fib
MAFF	5.25265e-71	0.568908	0.415854	0.388	0.256	1.10889e-66	CCL11_Fib
SNRPG	7.84692e-71	0.580591	0.216765	0.615	0.455	1.65656e-66	CCL11_Fib
SELENOM	7.97948e-71	0.584636	0.246117	0.752	0.616	1.68455e-66	CCL11_Fib
HAS2	1.13116e-70	0.565111	0.32485	0.347	0.216	2.38798e-66	CCL11_Fib
MRTO4	1.2195e-70	0.553144	0.23094	0.227	0.125	2.57449e-66	CCL11_Fib
CDV3	6.54643e-70	0.566058	0.22989	0.36	0.23	1.38202e-65	CCL11_Fib
RPF2	6.89409e-70	0.561989	0.236374	0.312	0.192	1.45541e-65	CCL11_Fib
RND3	1.45086e-69	0.57634	0.286913	0.531	0.375	3.06291e-65	CCL11_Fib
LIMA1	1.91689e-69	0.583212	0.249229	0.741	0.579	4.04674e-65	CCL11_Fib
HAS1	2.00547e-69	0.556024	0.551683	0.258	0.147	4.23374e-65	CCL11_Fib
TRMT10C	2.76334e-69	0.556523	0.231432	0.261	0.151	5.8337e-65	CCL11_Fib
RHOQ	5.29646e-69	0.570275	0.224742	0.427	0.284	1.11814e-64	CCL11_Fib
HNRNPH3	8.63079e-69	0.575483	0.222513	0.514	0.369	1.82205e-64	CCL11_Fib
PXDC1	9.1324e-69	0.559194	0.251954	0.287	0.173	1.92794e-64	CCL11_Fib
STIP1	1.53235e-68	0.56057	0.24957	0.301	0.186	3.23494e-64	CCL11_Fib
RPS17	1.78939e-68	0.584922	0.220426	0.931	0.807	3.77757e-64	CCL11_Fib
PNPLA8	5.20901e-68	0.567268	0.244277	0.384	0.255	1.09967e-63	CCL11_Fib
CCT2	5.28762e-68	0.570903	0.2628	0.436	0.302	1.11627e-63	CCL11_Fib
MIR22HG	7.99302e-68	0.561342	0.270565	0.313	0.195	1.68741e-63	CCL11_Fib
TGS1	1.29722e-67	0.555885	0.217061	0.261	0.152	2.73856e-63	CCL11_Fib
IDI1	1.59459e-67	0.555664	0.259543	0.258	0.151	3.36634e-63	CCL11_Fib
PSMA7	3.28542e-67	0.582732	0.209993	0.798	0.632	6.93584e-63	CCL11_Fib
NOP58	4.52684e-67	0.56974	0.298492	0.423	0.293	9.5566e-63	CCL11_Fib
EIF2S1	6.35256e-67	0.562016	0.227141	0.324	0.206	1.34109e-62	CCL11_Fib
ENO1	1.18777e-66	0.580464	0.238495	0.698	0.533	2.50751e-62	CCL11_Fib
SRM	1.27916e-66	0.569125	0.232726	0.422	0.287	2.70042e-62	CCL11_Fib
COA4	1.7303e-66	0.563847	0.212218	0.349	0.226	3.65285e-62	CCL11_Fib
IRF2BPL	3.21642e-66	0.556239	0.20038	0.271	0.158	6.79019e-62	CCL11_Fib
HES1	4.55735e-66	0.562712	0.553772	0.335	0.217	9.62102e-62	CCL11_Fib
H2AFZ	4.56516e-66	0.578262	0.244233	0.62	0.472	9.6375e-62	CCL11_Fib
HNRNPR	7.92598e-66	0.576827	0.21644	0.588	0.435	1.67325e-61	CCL11_Fib
F2R	2.68621e-65	0.568756	0.228115	0.428	0.292	5.67086e-61	CCL11_Fib
UBC	4.22741e-65	0.582875	0.333729	0.956	0.867	8.92448e-61	CCL11_Fib
ILF2	4.48671e-65	0.570418	0.244757	0.449	0.32	9.4719e-61	CCL11_Fib
CALHM2	5.13997e-65	0.560529	0.217781	0.318	0.2	1.0851e-60	CCL11_Fib
ATF4	5.46145e-65	0.57578	0.226937	0.572	0.422	1.15297e-60	CCL11_Fib
RRP15	6.86785e-65	0.555545	0.212967	0.267	0.158	1.44987e-60	CCL11_Fib
ITGA5	7.99831e-65	0.558067	0.287994	0.292	0.179	1.68852e-60	CCL11_Fib
MSC	8.20304e-65	0.551575	0.244543	0.231	0.13	1.73174e-60	CCL11_Fib
AGO2	8.21807e-65	0.564909	0.223528	0.374	0.246	1.73492e-60	CCL11_Fib
RHEB	1.41474e-64	0.577755	0.226041	0.634	0.485	2.98667e-60	CCL11_Fib
SNHG15	2.29818e-64	0.555383	0.22116	0.267	0.159	4.85169e-60	CCL11_Fib
GRK5	2.30029e-64	0.568559	0.200515	0.434	0.296	4.85615e-60	CCL11_Fib
PAPOLA	3.2026e-64	0.573248	0.204777	0.518	0.377	6.76101e-60	CCL11_Fib
NOC3L	3.83888e-64	0.549853	0.200822	0.218	0.121	8.10425e-60	CCL11_Fib
EBNA1BP2	1.17271e-63	0.555488	0.215993	0.269	0.163	2.47571e-59	CCL11_Fib
MGLL	2.39864e-63	0.559359	0.230382	0.315	0.196	5.06376e-59	CCL11_Fib
ZDHHC9	2.82344e-63	0.551198	0.243589	0.232	0.133	5.96057e-59	CCL11_Fib
MGAT1	3.39316e-63	0.568854	0.218336	0.442	0.312	7.16331e-59	CCL11_Fib
LSM12	1.97238e-62	0.55465	0.21562	0.266	0.161	4.16388e-58	CCL11_Fib
TCP1	3.43947e-62	0.566972	0.264747	0.417	0.293	7.26107e-58	CCL11_Fib
SLC16A7	5.04751e-62	0.558186	0.246837	0.306	0.192	1.06558e-57	CCL11_Fib
TGOLN2	5.3892e-62	0.569436	0.207075	0.467	0.331	1.13771e-57	CCL11_Fib
TPT1	7.82774e-62	0.58076	0.217593	0.986	0.931	1.65252e-57	CCL11_Fib
CALM1	1.16e-61	0.579947	0.2287	0.843	0.714	2.44887e-57	CCL11_Fib
APOE	3.20781e-61	0.573008	0.814665	0.521	0.42	6.77201e-57	CCL11_Fib
EMP1	3.46094e-61	0.578003	0.264162	0.764	0.576	7.30638e-57	CCL11_Fib
PRPF40A	7.12181e-61	0.566519	0.211601	0.426	0.296	1.50349e-56	CCL11_Fib
PSMA3	8.36212e-61	0.570164	0.209502	0.495	0.357	1.76533e-56	CCL11_Fib
MPZL1	1.28312e-60	0.570813	0.212742	0.511	0.372	2.70879e-56	CCL11_Fib
SLC19A2	1.54001e-60	0.561422	0.366661	0.352	0.233	3.25111e-56	CCL11_Fib
INHBA	1.9689e-60	0.555849	0.450178	0.287	0.178	4.15655e-56	CCL11_Fib
MAPK1IP1L	2.03021e-60	0.564682	0.215601	0.4	0.274	4.28599e-56	CCL11_Fib
GLIPR1	4.2543e-60	0.560099	0.241567	0.339	0.221	8.98125e-56	CCL11_Fib
SELENOK	1.17489e-59	0.568906	0.20712	0.487	0.345	2.48031e-55	CCL11_Fib
MTPN	1.25196e-59	0.567953	0.214425	0.462	0.33	2.64301e-55	CCL11_Fib
RIF1	1.88231e-59	0.561845	0.202842	0.366	0.245	3.97375e-55	CCL11_Fib
IFRD1	4.59513e-59	0.564491	0.270426	0.409	0.282	9.70077e-55	CCL11_Fib
METAP2	8.52407e-59	0.567923	0.203623	0.47	0.339	1.79952e-54	CCL11_Fib
SLTM	2.86416e-58	0.563787	0.202155	0.402	0.279	6.04653e-54	CCL11_Fib
SERINC3	3.33548e-58	0.568452	0.205344	0.489	0.355	7.04153e-54	CCL11_Fib
SNU13	8.68635e-58	0.573437	0.210502	0.625	0.487	1.83378e-53	CCL11_Fib
HNRNPDL	3.1931e-57	0.575816	0.235916	0.749	0.615	6.74095e-53	CCL11_Fib
SLC25A37	3.48372e-57	0.560702	0.217215	0.365	0.246	7.35448e-53	CCL11_Fib
RPL22L1	3.8896e-57	0.567037	0.210481	0.475	0.34	8.21133e-53	CCL11_Fib
TAF1D	4.219e-57	0.565941	0.231571	0.45	0.322	8.90673e-53	CCL11_Fib
EIF4E	1.76364e-56	0.561306	0.211363	0.378	0.259	3.72323e-52	CCL11_Fib
TSPYL1	2.08045e-56	0.558959	0.203761	0.346	0.231	4.39204e-52	CCL11_Fib
YY1	2.44831e-56	0.56473	0.200778	0.434	0.31	5.16862e-52	CCL11_Fib
MT2A	1.81603e-55	0.424307	0.437167	0.6	0.777	3.83381e-51	CCL11_Fib
WDR45B	5.38386e-55	0.554884	0.206687	0.301	0.196	1.13659e-50	CCL11_Fib
NME1	4.6689e-54	0.557344	0.216614	0.339	0.228	9.85651e-50	CCL11_Fib
UBE2N	1.42312e-53	0.564276	0.20602	0.455	0.332	3.00434e-49	CCL11_Fib
ARHGAP29	1.53389e-53	0.557628	0.206646	0.349	0.234	3.23819e-49	CCL11_Fib
SMAD3	2.4591e-53	0.555441	0.217132	0.318	0.211	5.1914e-49	CCL11_Fib
NR4A3	2.95245e-53	0.545987	0.536314	0.215	0.129	6.23291e-49	CCL11_Fib
DUSP6	3.5595e-53	0.548339	0.246666	0.242	0.145	7.51446e-49	CCL11_Fib
XRN2	4.3133e-53	0.563208	0.210773	0.438	0.319	9.1058e-49	CCL11_Fib
CLINT1	1.11169e-52	0.557292	0.203814	0.347	0.236	2.34689e-48	CCL11_Fib
BRD2	1.27586e-52	0.562965	0.204494	0.443	0.318	2.69347e-48	CCL11_Fib
ALDH1A3	1.35075e-52	0.553106	0.454042	0.294	0.191	2.85157e-48	CCL11_Fib
HSD11B1	2.08067e-52	0.552066	0.240244	0.284	0.181	4.3925e-48	CCL11_Fib
FGFR1	2.34237e-52	0.568915	0.239978	0.599	0.457	4.94498e-48	CCL11_Fib
SNRPB	7.51003e-52	0.564656	0.205771	0.482	0.361	1.58544e-47	CCL11_Fib
ADM	1.25924e-51	0.548421	0.54943	0.245	0.153	2.65838e-47	CCL11_Fib
INTS6	5.24042e-51	0.560353	0.235863	0.411	0.292	1.1063e-46	CCL11_Fib
EIF5A	8.16546e-51	0.568164	0.251049	0.599	0.47	1.72381e-46	CCL11_Fib
FOSL1	4.05964e-50	0.546075	0.468852	0.226	0.141	8.57031e-46	CCL11_Fib
STRAP	4.61126e-50	0.561951	0.211914	0.447	0.331	9.73483e-46	CCL11_Fib
FOSB	9.86178e-50	0.568898	0.264047	0.658	0.527	2.08192e-45	CCL11_Fib
GSPT1	3.03886e-49	0.556247	0.204689	0.357	0.25	6.41533e-45	CCL11_Fib
TMED5	3.31576e-49	0.555847	0.25465	0.349	0.245	6.99991e-45	CCL11_Fib
PIM3	5.26885e-49	0.546119	0.293393	0.234	0.145	1.11231e-44	CCL11_Fib
TUBA1C	8.98872e-48	0.548864	0.369619	0.268	0.176	1.89761e-43	CCL11_Fib
OSMR	1.28458e-47	0.557536	0.224298	0.398	0.281	2.71188e-43	CCL11_Fib
KLF4	1.21188e-45	0.561571	0.380363	0.505	0.387	2.55841e-41	CCL11_Fib
ERRFI1	3.85672e-45	0.55821	0.699247	0.422	0.325	8.14192e-41	CCL11_Fib
GLRX	6.97124e-45	0.552077	0.289673	0.325	0.231	1.4717e-40	CCL11_Fib
AKIRIN1	5.14082e-44	0.551265	0.204021	0.323	0.227	1.08528e-39	CCL11_Fib
FKBP1A	6.74104e-43	0.55992	0.206328	0.537	0.388	1.4231e-38	CCL11_Fib
TGIF1	2.34207e-42	0.549781	0.20756	0.317	0.221	4.94434e-38	CCL11_Fib
ARRDC3	4.12447e-42	0.54958	0.206973	0.319	0.22	8.70716e-38	CCL11_Fib
USP36	4.84054e-42	0.544511	0.210162	0.251	0.164	1.02189e-37	CCL11_Fib
SLC39A14	3.03678e-41	0.545449	0.358784	0.265	0.179	6.41095e-37	CCL11_Fib
SLC3A2	1.13736e-39	0.552697	0.205963	0.392	0.292	2.40109e-35	CCL11_Fib
NFIL3	2.405e-39	0.541358	0.239805	0.229	0.149	5.0772e-35	CCL11_Fib
UGDH	2.96394e-39	0.555728	0.273033	0.467	0.359	6.25718e-35	CCL11_Fib
CEBPB	1.73635e-38	0.559727	0.262038	0.624	0.503	3.66561e-34	CCL11_Fib
SGK1	3.19528e-37	0.542221	0.302951	0.252	0.17	6.74555e-33	CCL11_Fib
ADAMTS1	8.16095e-35	0.549816	0.247703	0.404	0.304	1.72286e-30	CCL11_Fib
SLC16A1	2.55694e-34	0.53815	0.211777	0.22	0.147	5.39796e-30	CCL11_Fib
ZNF331	6.37983e-34	0.540179	0.279917	0.249	0.171	1.34684e-29	CCL11_Fib
IGF2	8.07373e-34	0.5402	0.202239	0.253	0.171	1.70444e-29	CCL11_Fib
MT1A	8.79736e-34	0.543936	0.895114	0.296	0.221	1.85721e-29	CCL11_Fib
NUDT4	1.8115e-33	0.546619	0.20498	0.353	0.265	3.82426e-29	CCL11_Fib
ZFP36L2	1.94122e-32	0.556863	0.24256	0.783	0.667	4.09811e-28	CCL11_Fib
PDPN	2.74806e-32	0.544435	0.272683	0.328	0.243	5.80142e-28	CCL11_Fib
NR4A2	2.06093e-31	0.538359	0.363002	0.24	0.17	4.35084e-27	CCL11_Fib
LMNA	1.69971e-27	0.552495	0.277845	0.865	0.727	3.58826e-23	CCL11_Fib
TIPARP	4.01005e-27	0.539558	0.201413	0.306	0.228	8.46562e-23	CCL11_Fib
SOX4	4.63021e-26	0.545101	0.362354	0.45	0.371	9.77484e-22	CCL11_Fib
TUBB2A	1.78523e-21	0.53183	0.303657	0.237	0.18	3.76881e-17	CCL11_Fib
HSPB8	1.17883e-20	0.533073	0.228734	0.273	0.211	2.48863e-16	CCL11_Fib
RANBP2	4.05651e-17	0.531171	0.203427	0.296	0.239	8.5637e-13	CCL11_Fib
SPSB1	5.67029e-16	0.531974	0.343966	0.342	0.29	1.19705e-11	CCL11_Fib
IL1R1	2.83513e-15	0.534564	0.206907	0.485	0.408	5.98524e-11	CCL11_Fib
ELL2	3.83421e-08	0.521508	0.291919	0.323	0.284	0.00080944	CCL11_Fib
ANGPTL4	8.26964e-08	0.518021	0.27723	0.22	0.188	0.0017458	CCL11_Fib
UAP1	0	0.84338	1.62527	0.959	0.45	0	HAS1_Fib
GFPT2	0	0.818153	1.45552	0.897	0.345	0	HAS1_Fib
PLA2G2A	0	0.803211	2.41222	0.838	0.294	0	HAS1_Fib
S100A10	0	0.800144	1.06765	0.991	0.739	0	HAS1_Fib
MEDAG	0	0.791495	1.30318	0.81	0.271	0	HAS1_Fib
MFAP5	0	0.789338	1.13769	0.918	0.377	0	HAS1_Fib
UGDH	0	0.789019	1.79586	0.811	0.332	0	HAS1_Fib
HAS1	0	0.787505	1.9972	0.673	0.112	0	HAS1_Fib
SCARA5	0	0.786646	1.17507	0.826	0.282	0	HAS1_Fib
CD55	0	0.783162	1.37372	0.826	0.327	0	HAS1_Fib
HTRA3	0	0.778867	1.47911	0.853	0.391	0	HAS1_Fib
LDHA	0	0.778389	1.04083	0.965	0.686	0	HAS1_Fib
GPRC5A	0	0.776697	1.33434	0.763	0.23	0	HAS1_Fib
DDX21	0	0.761909	0.967551	0.872	0.416	0	HAS1_Fib
PCOLCE2	0	0.754325	1.05107	0.798	0.319	0	HAS1_Fib
FBN1	0	0.751342	1.17661	0.934	0.599	0	HAS1_Fib
MGST1	0	0.744161	0.966844	0.91	0.481	0	HAS1_Fib
PTGIS	0	0.743872	1.00827	0.79	0.335	0	HAS1_Fib
CREB5	0	0.736418	0.971824	0.75	0.292	0	HAS1_Fib
TNFAIP6	0	0.733463	1.21275	0.782	0.366	0	HAS1_Fib
PDPN	0	0.719031	0.949958	0.647	0.216	0	HAS1_Fib
ACKR3	0	0.718485	1.13807	0.557	0.124	0	HAS1_Fib
LINC01133	0	0.716247	1.09171	0.521	0.089	0	HAS1_Fib
PROCR	0	0.71367	1.02568	0.613	0.197	0	HAS1_Fib
GNPNAT1	0	0.685061	0.934289	0.491	0.131	0	HAS1_Fib
ZNF385A	0	0.683061	0.837303	0.485	0.124	0	HAS1_Fib
ADAMTS5	0	0.665974	0.835028	0.464	0.131	0	HAS1_Fib
CADM3	0	0.661951	0.808663	0.394	0.071	0	HAS1_Fib
HRH1	0	0.632416	0.690022	0.343	0.079	0	HAS1_Fib
CHRDL2	0	0.63219	1.07652	0.345	0.083	0	HAS1_Fib
C16orf45	1.19349e-302	0.690772	0.788879	0.615	0.241	2.51959e-298	HAS1_Fib
VASH2	4.84662e-297	0.61723	0.504933	0.299	0.064	1.02317e-292	HAS1_Fib
2024-03-03	2.51412e-296	0.673082	0.820584	0.536	0.184	5.30755e-292	HAS1_Fib
IFI27	1.87138e-295	0.714677	0.813688	0.798	0.385	3.95067e-291	HAS1_Fib
DNAJB1	1.81254e-293	0.723259	1.14178	0.838	0.476	3.82646e-289	HAS1_Fib
S100A11	9.23325e-289	0.734902	0.747553	0.982	0.821	1.94923e-284	HAS1_Fib
PLAUR	3.07514e-288	0.690474	1.02221	0.626	0.262	6.49193e-284	HAS1_Fib
VEGFA	3.32172e-287	0.676239	0.717559	0.561	0.205	7.01249e-283	HAS1_Fib
IGFBP6	6.97402e-281	0.726815	0.674407	0.945	0.608	1.47229e-276	HAS1_Fib
EIF1	6.32424e-279	0.731293	0.587098	0.994	0.921	1.33511e-274	HAS1_Fib
YBX3	2.50747e-275	0.724656	0.849864	0.934	0.613	5.29351e-271	HAS1_Fib
KLF3	7.85526e-272	0.672235	0.812993	0.547	0.21	1.65832e-267	HAS1_Fib
KLF4	1.9846e-269	0.702787	0.802716	0.763	0.371	4.18969e-265	HAS1_Fib
APBB1IP	3.72684e-269	0.610711	0.434857	0.287	0.063	7.86773e-265	HAS1_Fib
SH3BGRL3	9.17668e-267	0.720913	1.01608	0.896	0.612	1.93729e-262	HAS1_Fib
METRNL	5.69602e-266	0.621218	0.467592	0.325	0.082	1.20249e-261	HAS1_Fib
SPTSSA	1.52473e-265	0.696776	1.25754	0.675	0.345	3.21885e-261	HAS1_Fib
CD34	5.84138e-263	0.695774	0.627117	0.745	0.336	1.23317e-258	HAS1_Fib
CRLF1	1.71169e-262	0.647352	1.03828	0.423	0.143	3.61355e-258	HAS1_Fib
MSX2	1.70665e-260	0.586824	0.409678	0.209	0.035	3.60291e-256	HAS1_Fib
ABLIM1	3.36003e-258	0.677037	0.618837	0.615	0.246	7.09336e-254	HAS1_Fib
PLAU	3.41561e-258	0.66703	0.907602	0.54	0.207	7.2107e-254	HAS1_Fib
CFD	4.05209e-257	0.720236	0.989893	0.932	0.726	8.55437e-253	HAS1_Fib
CDKN1A	7.30217e-255	0.695387	1.07243	0.726	0.36	1.54156e-250	HAS1_Fib
CD248	1.00227e-252	0.686918	0.910164	0.665	0.31	2.11589e-248	HAS1_Fib
FGFBP2	2.41677e-251	0.617353	0.810643	0.319	0.082	5.10205e-247	HAS1_Fib
C17orf58	5.06811e-251	0.629314	0.526098	0.367	0.106	1.06993e-246	HAS1_Fib
UGP2	1.56727e-247	0.697686	0.881742	0.762	0.402	3.30866e-243	HAS1_Fib
ADGRD1	1.42065e-246	0.654118	0.57119	0.491	0.175	2.99913e-242	HAS1_Fib
H3F3B	6.48743e-245	0.716597	0.614017	0.99	0.91	1.36956e-240	HAS1_Fib
TMEM176A	2.44692e-244	0.696084	1.04022	0.733	0.402	5.16568e-240	HAS1_Fib
S100A4	6.34556e-244	0.714797	0.711703	0.983	0.739	1.33961e-239	HAS1_Fib
SEMA3C	3.11227e-243	0.676859	1.05277	0.614	0.275	6.57031e-239	HAS1_Fib
ANXA2	9.85452e-239	0.713243	0.631255	0.984	0.8	2.08039e-234	HAS1_Fib
INSIG1	1.08841e-235	0.640287	0.779544	0.422	0.145	2.29775e-231	HAS1_Fib
EMP3	2.09609e-235	0.708512	0.898395	0.916	0.641	4.42505e-231	HAS1_Fib
TNFRSF12A	2.0798e-234	0.682592	0.907435	0.67	0.329	4.39067e-230	HAS1_Fib
NOP16	2.33286e-234	0.639117	0.508427	0.426	0.142	4.9249e-230	HAS1_Fib
KDM6B	8.89672e-234	0.659622	0.658985	0.534	0.211	1.87819e-229	HAS1_Fib
HBEGF	1.15698e-230	0.595864	0.545331	0.246	0.055	2.4425e-226	HAS1_Fib
EMILIN2	3.72204e-229	0.604839	0.579689	0.28	0.07	7.85759e-225	HAS1_Fib
PLIN2	5.01967e-227	0.674183	1.1274	0.623	0.295	1.0597e-222	HAS1_Fib
CCDC80	6.05113e-225	0.706749	0.672818	0.99	0.781	1.27745e-220	HAS1_Fib
MYC	2.42762e-223	0.683565	0.893321	0.713	0.368	5.12495e-219	HAS1_Fib
ABI3BP	1.27627e-222	0.698806	0.741249	0.889	0.547	2.69433e-218	HAS1_Fib
TNFAIP2	5.63254e-222	0.660532	0.616189	0.563	0.233	1.18909e-217	HAS1_Fib
GAP43	6.46371e-222	0.60791	0.586514	0.297	0.079	1.36455e-217	HAS1_Fib
CYTOR	1.69338e-221	0.671959	1.06359	0.611	0.296	3.5749e-217	HAS1_Fib
ITGA5	3.41987e-220	0.644073	0.60567	0.462	0.172	7.21969e-216	HAS1_Fib
NRBF2	3.46903e-219	0.647506	0.532949	0.48	0.186	7.32348e-215	HAS1_Fib
TES	1.31119e-218	0.606341	0.423027	0.292	0.078	2.76805e-214	HAS1_Fib
GJA1	1.6875e-218	0.632618	0.550311	0.405	0.139	3.56248e-214	HAS1_Fib
KPNA2	1.24191e-217	0.630946	0.484248	0.4	0.135	2.62179e-213	HAS1_Fib
PPP1R14B	5.38171e-217	0.637903	0.553663	0.431	0.156	1.13613e-212	HAS1_Fib
MESDC1	5.23598e-215	0.605981	0.435071	0.293	0.079	1.10537e-210	HAS1_Fib
VCAN	2.20072e-214	0.698627	0.755154	0.917	0.633	4.64595e-210	HAS1_Fib
BAG3	2.67698e-214	0.664951	0.801161	0.593	0.271	5.65137e-210	HAS1_Fib
IER3	2.80705e-213	0.667035	0.75427	0.625	0.283	5.92595e-209	HAS1_Fib
S100A16	2.54509e-212	0.670682	0.710382	0.639	0.309	5.37294e-208	HAS1_Fib
HSPH1	1.32019e-210	0.669095	0.952687	0.633	0.304	2.78706e-206	HAS1_Fib
ARL4D	8.52811e-209	0.650356	0.650347	0.517	0.211	1.80037e-204	HAS1_Fib
ACSL4	1.13238e-207	0.655366	0.892189	0.536	0.237	2.39058e-203	HAS1_Fib
HSD3B7	2.14632e-205	0.610377	0.424823	0.317	0.093	4.53109e-201	HAS1_Fib
HAS2	8.89364e-205	0.648972	0.707064	0.511	0.212	1.87754e-200	HAS1_Fib
STK17A	7.88529e-204	0.636539	0.55399	0.438	0.167	1.66466e-199	HAS1_Fib
SGK1	1.09166e-203	0.634319	1.05315	0.42	0.16	2.3046e-199	HAS1_Fib
CLIP1	1.46893e-203	0.668419	0.614542	0.658	0.317	3.10106e-199	HAS1_Fib
FLNB	5.65066e-203	0.607099	0.59019	0.303	0.088	1.19291e-198	HAS1_Fib
NT5E	5.71034e-202	0.629196	0.454706	0.41	0.145	1.20551e-197	HAS1_Fib
AMD1	1.23285e-200	0.656887	0.510682	0.581	0.256	2.60267e-196	HAS1_Fib
FOSL1	6.12925e-198	0.623724	0.741957	0.379	0.133	1.29395e-193	HAS1_Fib
RAB32	2.49646e-197	0.651445	0.580617	0.536	0.237	5.27028e-193	HAS1_Fib
HSP90AA1	3.39749e-197	0.693716	0.769502	0.968	0.813	7.17245e-193	HAS1_Fib
LRRN4CL	3.75426e-196	0.638974	0.466506	0.475	0.184	7.92563e-192	HAS1_Fib
LRRC8C	1.47568e-194	0.583489	0.464851	0.216	0.05	3.11531e-190	HAS1_Fib
PRRX2	2.31026e-194	0.60583	0.439686	0.303	0.091	4.87719e-190	HAS1_Fib
BHLHE40	2.91107e-193	0.661232	0.562893	0.635	0.299	6.14557e-189	HAS1_Fib
FERMT2	1.35972e-192	0.676854	0.568766	0.779	0.432	2.87051e-188	HAS1_Fib
C11orf96	1.41151e-191	0.662361	0.888561	0.632	0.313	2.97985e-187	HAS1_Fib
CYP1B1	2.74339e-191	0.681702	0.804782	0.828	0.507	5.79156e-187	HAS1_Fib
DBN1	5.4372e-191	0.641169	0.460789	0.492	0.201	1.14785e-186	HAS1_Fib
HMGA1	2.38449e-190	0.592515	0.645783	0.25	0.067	5.03389e-186	HAS1_Fib
S100A6	5.33571e-190	0.690569	0.510997	0.998	0.935	1.12642e-185	HAS1_Fib
C3	5.6738e-190	0.682433	0.833086	0.88	0.526	1.1978e-185	HAS1_Fib
EFEMP1	6.41352e-190	0.687004	0.569748	0.94	0.636	1.35396e-185	HAS1_Fib
YWHAG	2.70147e-189	0.660422	0.564617	0.624	0.306	5.70308e-185	HAS1_Fib
BIN1	9.93392e-189	0.628475	0.430219	0.42	0.157	2.09715e-184	HAS1_Fib
GABARAPL1	7.64029e-186	0.654139	0.514951	0.59	0.276	1.61294e-181	HAS1_Fib
NINJ2	1.2102e-185	0.597168	0.379425	0.274	0.078	2.55485e-181	HAS1_Fib
ALDH1A3	2.48622e-185	0.634532	1.08187	0.44	0.186	5.24866e-181	HAS1_Fib
ENO1	3.04453e-185	0.680351	0.561787	0.851	0.534	6.42731e-181	HAS1_Fib
SPSB1	8.23668e-183	0.651644	0.886855	0.559	0.271	1.73885e-178	HAS1_Fib
SLC4A7	9.70532e-183	0.645389	0.62136	0.533	0.236	2.04889e-178	HAS1_Fib
MCUB	5.64707e-182	0.635481	0.514765	0.467	0.193	1.19215e-177	HAS1_Fib
TMEM176B	7.6656e-181	0.672744	0.757674	0.754	0.454	1.61828e-176	HAS1_Fib
NR4A1	1.10917e-180	0.671055	0.674608	0.763	0.432	2.34156e-176	HAS1_Fib
KHDRBS3	1.32547e-180	0.619777	0.482289	0.382	0.139	2.7982e-176	HAS1_Fib
PLAC9	9.07916e-180	0.684423	0.604434	0.974	0.765	1.9167e-175	HAS1_Fib
DDX5	1.68313e-178	0.684323	0.513793	0.981	0.83	3.55326e-174	HAS1_Fib
YWHAH	7.4119e-178	0.665792	0.707383	0.699	0.393	1.56473e-173	HAS1_Fib
RTN4	3.15325e-177	0.682959	0.531357	0.979	0.753	6.65683e-173	HAS1_Fib
NEAT1	6.59175e-177	0.683731	0.72219	0.985	0.888	1.39158e-172	HAS1_Fib
MIDN	7.92752e-176	0.648352	0.472395	0.578	0.267	1.67358e-171	HAS1_Fib
TRIB1	8.94181e-176	0.61845	0.415457	0.385	0.14	1.88771e-171	HAS1_Fib
RARRES1	2.12902e-174	0.668932	0.90806	0.756	0.445	4.49457e-170	HAS1_Fib
MIR4435-2HG	1.29305e-172	0.654133	0.990171	0.612	0.316	2.72976e-168	HAS1_Fib
RHOB	3.34272e-171	0.673102	0.64424	0.845	0.531	7.05683e-167	HAS1_Fib
PIM1	4.1683e-169	0.636606	0.521802	0.506	0.221	8.79971e-165	HAS1_Fib
HNRNPAB	1.0516e-168	0.649112	0.495132	0.599	0.292	2.22004e-164	HAS1_Fib
DNAJA1	1.41841e-168	0.67221	0.626702	0.846	0.54	2.99441e-164	HAS1_Fib
RGS10	1.28619e-167	0.630202	0.415188	0.465	0.195	2.71527e-163	HAS1_Fib
SLC25A5	5.73482e-167	0.665005	0.553079	0.757	0.441	1.21068e-162	HAS1_Fib
TRIOBP	7.68622e-167	0.638158	0.417213	0.521	0.233	1.62264e-162	HAS1_Fib
TUBB6	9.07548e-167	0.658057	0.501966	0.686	0.368	1.91592e-162	HAS1_Fib
GAS7	6.29636e-165	0.66391	0.602358	0.78	0.438	1.32922e-160	HAS1_Fib
YBX1	1.13829e-164	0.676249	0.519476	0.957	0.753	2.40305e-160	HAS1_Fib
CTSL	4.08711e-164	0.669073	1.12553	0.813	0.527	8.62829e-160	HAS1_Fib
FBLN2	4.75659e-164	0.670856	0.372446	0.91	0.556	1.00416e-159	HAS1_Fib
WDR43	1.08944e-163	0.63657	0.400985	0.518	0.232	2.29991e-159	HAS1_Fib
THBS1	3.10123e-163	0.667207	0.715672	0.812	0.5	6.54701e-159	HAS1_Fib
CDC42EP2	1.31805e-162	0.622472	0.393383	0.428	0.171	2.78254e-158	HAS1_Fib
IFI16	2.21534e-162	0.668493	0.585552	0.833	0.531	4.67681e-158	HAS1_Fib
XBP1	6.59277e-162	0.66272	0.526956	0.76	0.445	1.3918e-157	HAS1_Fib
NPR1	4.71206e-160	0.580174	0.295794	0.222	0.059	9.94763e-156	HAS1_Fib
FGF7	1.12149e-159	0.662711	0.764451	0.757	0.462	2.36758e-155	HAS1_Fib
EPB41L3	6.56411e-159	0.612066	0.622832	0.367	0.14	1.38575e-154	HAS1_Fib
CHD1	9.47858e-159	0.649563	0.539088	0.631	0.33	2.00102e-154	HAS1_Fib
MEG3	5.85399e-158	0.669633	0.569412	0.904	0.614	1.23584e-153	HAS1_Fib
NXT1	3.72383e-157	0.630899	0.435135	0.488	0.218	7.86138e-153	HAS1_Fib
RAN	5.01183e-155	0.665974	0.541058	0.841	0.563	1.05805e-150	HAS1_Fib
WT1	6.7098e-153	0.578671	0.384898	0.219	0.06	1.41651e-148	HAS1_Fib
RDH10	7.44897e-153	0.599856	0.423048	0.313	0.109	1.57255e-148	HAS1_Fib
FAIM2	9.66092e-153	0.616082	0.479675	0.398	0.163	2.03952e-148	HAS1_Fib
GNL3	1.65288e-152	0.637244	0.382431	0.555	0.264	3.48939e-148	HAS1_Fib
ZNF593	3.95858e-152	0.614877	0.43522	0.394	0.159	8.35695e-148	HAS1_Fib
HMOX1	3.19597e-151	0.582303	1.21937	0.23	0.069	6.74701e-147	HAS1_Fib
HSPD1	4.02089e-151	0.657407	0.920078	0.744	0.451	8.48849e-147	HAS1_Fib
BZW1	3.26319e-150	0.659431	0.515667	0.792	0.486	6.88891e-146	HAS1_Fib
ABL2	8.78972e-150	0.634252	0.864831	0.505	0.257	1.8556e-145	HAS1_Fib
HSPA1B	1.70718e-149	0.660891	0.585735	0.813	0.519	3.60402e-145	HAS1_Fib
SLC20A1	2.65907e-149	0.625541	0.466954	0.469	0.209	5.61357e-145	HAS1_Fib
CDV3	2.45803e-148	0.629102	0.402677	0.499	0.229	5.18914e-144	HAS1_Fib
DAB2	2.58945e-147	0.643644	0.590628	0.611	0.329	5.46659e-143	HAS1_Fib
SOCS3	4.60216e-147	0.656971	0.391342	0.809	0.471	9.71563e-143	HAS1_Fib
BTG3	5.00003e-147	0.641147	0.477263	0.595	0.309	1.05556e-142	HAS1_Fib
DLGAP4	1.82552e-146	0.626123	0.409167	0.48	0.218	3.85385e-142	HAS1_Fib
TNXB	8.68901e-146	0.658302	0.470161	0.823	0.507	1.83434e-141	HAS1_Fib
ARPC1B	8.92114e-146	0.643657	0.550606	0.616	0.335	1.88334e-141	HAS1_Fib
EGR3	2.78333e-145	0.606721	0.445912	0.358	0.139	5.87589e-141	HAS1_Fib
GPATCH4	7.48689e-145	0.606178	0.357118	0.355	0.138	1.58056e-140	HAS1_Fib
AXL	2.73298e-144	0.647028	0.543203	0.677	0.371	5.76958e-140	HAS1_Fib
TUBA1C	7.6502e-144	0.614447	0.607278	0.398	0.171	1.61503e-139	HAS1_Fib
GCLM	2.0272e-142	0.602176	0.446812	0.333	0.128	4.27962e-138	HAS1_Fib
RHOA	6.32987e-142	0.662433	0.50633	0.924	0.687	1.3363e-137	HAS1_Fib
C1GALT1	7.93957e-141	0.610547	0.387714	0.389	0.16	1.67612e-136	HAS1_Fib
KRAS	3.3586e-140	0.619903	0.382042	0.449	0.202	7.09034e-136	HAS1_Fib
FGFR1	9.07932e-140	0.651691	0.611468	0.764	0.454	1.91674e-135	HAS1_Fib
TXN	1.98191e-139	0.659877	0.623192	0.892	0.64	4.18401e-135	HAS1_Fib
GLIS3	9.46372e-139	0.631044	0.537778	0.54	0.267	1.99789e-134	HAS1_Fib
TUBB4B	4.36409e-138	0.640372	0.463731	0.629	0.34	9.21303e-134	HAS1_Fib
SNHG16	4.90487e-138	0.615991	0.483557	0.419	0.189	1.03547e-133	HAS1_Fib
RPL22L1	1.12746e-137	0.639966	0.454591	0.625	0.338	2.38019e-133	HAS1_Fib
HEG1	1.64261e-137	0.622737	0.425153	0.474	0.222	3.46771e-133	HAS1_Fib
PHLDA2	2.9669e-137	0.597676	0.419529	0.32	0.12	6.26342e-133	HAS1_Fib
LRRC59	6.65376e-137	0.623532	0.393887	0.482	0.228	1.40468e-132	HAS1_Fib
HSP90AB1	9.32562e-137	0.660811	0.570612	0.964	0.794	1.96873e-132	HAS1_Fib
PNO1	3.28853e-136	0.607512	0.32947	0.38	0.155	6.94241e-132	HAS1_Fib
FOSL2	5.15418e-136	0.626663	0.383039	0.514	0.248	1.0881e-131	HAS1_Fib
SLC16A7	1.192e-135	0.615579	0.491896	0.433	0.191	2.51644e-131	HAS1_Fib
THBD	3.35144e-135	0.579922	0.745567	0.233	0.074	7.07523e-131	HAS1_Fib
NRIP1	1.29986e-134	0.610027	0.540371	0.39	0.169	2.74413e-130	HAS1_Fib
ATP13A3	2.24934e-134	0.624266	0.735171	0.488	0.24	4.74857e-130	HAS1_Fib
ETF1	3.47083e-134	0.629202	0.38257	0.536	0.27	7.32727e-130	HAS1_Fib
TRIM8	4.07847e-134	0.614722	0.370168	0.427	0.19	8.61005e-130	HAS1_Fib
PKM	6.31186e-134	0.653268	0.475589	0.826	0.543	1.3325e-129	HAS1_Fib
ISG20	1.1309e-133	0.586847	0.343658	0.27	0.092	2.38744e-129	HAS1_Fib
AKR1C1	2.17817e-133	0.639458	0.509328	0.651	0.353	4.59834e-129	HAS1_Fib
CSRNP1	3.03891e-133	0.622614	0.368279	0.493	0.232	6.41544e-129	HAS1_Fib
NAMPT	1.55762e-132	0.647551	0.341347	0.785	0.45	3.28829e-128	HAS1_Fib
PAMR1	6.1433e-132	0.616362	0.314872	0.455	0.202	1.29691e-127	HAS1_Fib
NFE2L2	1.11477e-131	0.654373	0.453996	0.883	0.606	2.3534e-127	HAS1_Fib
BZW2	1.13649e-131	0.611299	0.331561	0.412	0.179	2.39924e-127	HAS1_Fib
STX4	1.80935e-131	0.613224	0.360729	0.423	0.189	3.81972e-127	HAS1_Fib
LARP6	1.16134e-130	0.628232	0.41086	0.545	0.275	2.45171e-126	HAS1_Fib
OAZ1	1.92965e-130	0.657018	0.440663	0.957	0.797	4.07369e-126	HAS1_Fib
ERRFI1	6.35286e-130	0.633344	1.01527	0.565	0.32	1.34115e-125	HAS1_Fib
AIF1L	3.27512e-129	0.571352	0.245529	0.206	0.059	6.9141e-125	HAS1_Fib
CYCS	3.5751e-129	0.64192	0.500329	0.689	0.406	7.54738e-125	HAS1_Fib
EGR2	3.08839e-128	0.591935	0.333711	0.303	0.113	6.5199e-124	HAS1_Fib
TGIF1	3.43932e-128	0.617078	0.435035	0.454	0.216	7.26074e-124	HAS1_Fib
NTN4	7.88948e-127	0.599635	0.317456	0.35	0.141	1.66555e-122	HAS1_Fib
NDUFA4L2	2.06401e-126	0.622579	0.867789	0.479	0.256	4.35734e-122	HAS1_Fib
OAF	4.94418e-126	0.632537	0.435136	0.605	0.328	1.04377e-121	HAS1_Fib
GSN	4.97358e-126	0.654537	0.522627	0.99	0.834	1.04997e-121	HAS1_Fib
HSPA8	5.07405e-126	0.65187	0.586513	0.877	0.641	1.07118e-121	HAS1_Fib
BAZ1A	7.04325e-126	0.620941	0.380242	0.498	0.244	1.4869e-121	HAS1_Fib
ADAMTSL4	7.75692e-126	0.580231	0.260473	0.247	0.082	1.63756e-121	HAS1_Fib
PGD	2.63725e-125	0.603777	0.314563	0.374	0.16	5.56749e-121	HAS1_Fib
SLC39A14	3.53897e-125	0.607084	0.533634	0.39	0.175	7.47112e-121	HAS1_Fib
CMTM7	3.56366e-124	0.577496	0.263198	0.235	0.077	7.52323e-120	HAS1_Fib
RHOQ	3.73258e-124	0.62633	0.357725	0.554	0.286	7.87985e-120	HAS1_Fib
UCK2	1.21577e-123	0.588801	0.39097	0.289	0.109	2.56661e-119	HAS1_Fib
LSP1	4.00603e-123	0.63101	0.219357	0.638	0.324	8.45714e-119	HAS1_Fib
CLIC1	8.32997e-123	0.644424	0.548574	0.752	0.5	1.75854e-118	HAS1_Fib
FAT1	1.5565e-122	0.600588	0.668734	0.352	0.152	3.28593e-118	HAS1_Fib
UCHL3	1.5545e-120	0.593593	0.298425	0.321	0.129	3.28171e-116	HAS1_Fib
NOLC1	1.87934e-120	0.612119	0.360017	0.445	0.209	3.96748e-116	HAS1_Fib
GRK5	3.42401e-120	0.625646	0.385576	0.567	0.296	7.22843e-116	HAS1_Fib
SNX9	7.8486e-120	0.637259	0.425746	0.707	0.413	1.65692e-115	HAS1_Fib
IPO7	1.98859e-119	0.61827	0.369949	0.496	0.248	4.19811e-115	HAS1_Fib
FSTL1	5.45207e-118	0.647924	0.747459	0.898	0.692	1.15099e-113	HAS1_Fib
RPL23	1.12253e-117	0.648984	0.474786	0.957	0.794	2.36978e-113	HAS1_Fib
PTP4A1	7.14827e-117	0.608313	0.405539	0.421	0.199	1.50907e-112	HAS1_Fib
EIF5A	3.00651e-116	0.638767	0.428906	0.748	0.468	6.34704e-112	HAS1_Fib
CNTN4	1.18466e-115	0.576423	0.526712	0.236	0.082	2.50094e-111	HAS1_Fib
TYMP	1.50365e-115	0.618808	0.365241	0.521	0.265	3.17435e-111	HAS1_Fib
SLC16A1	1.83266e-115	0.594992	0.419948	0.333	0.142	3.86894e-111	HAS1_Fib
SNRPB	2.78461e-115	0.629704	0.346866	0.638	0.357	5.8786e-111	HAS1_Fib
KIF5B	2.82206e-115	0.636942	0.434766	0.728	0.448	5.95766e-111	HAS1_Fib
HSPE1	4.2277e-115	0.642029	0.655081	0.811	0.548	8.9251e-111	HAS1_Fib
PXN	6.10339e-115	0.588005	0.287825	0.298	0.117	1.28849e-110	HAS1_Fib
SERBP1	6.88465e-115	0.640804	0.401254	0.799	0.522	1.45342e-110	HAS1_Fib
HNRNPF	8.07989e-115	0.635557	0.395423	0.712	0.432	1.70575e-110	HAS1_Fib
BAG2	8.17918e-115	0.613139	0.395436	0.464	0.232	1.72671e-110	HAS1_Fib
PTP4A2	5.90647e-114	0.621399	0.392673	0.548	0.29	1.24691e-109	HAS1_Fib
NME1	7.75573e-114	0.611861	0.322928	0.466	0.226	1.63731e-109	HAS1_Fib
ATF3	1.59274e-113	0.632087	0.469163	0.677	0.396	3.36244e-109	HAS1_Fib
RHOC	6.02906e-113	0.639981	0.454661	0.796	0.532	1.27279e-108	HAS1_Fib
EIF3A	6.36707e-113	0.632541	0.368677	0.686	0.406	1.34415e-108	HAS1_Fib
TMSB10	9.02334e-113	0.646279	0.374176	0.999	0.938	1.90492e-108	HAS1_Fib
EIF3J	9.87145e-113	0.62125	0.338686	0.557	0.294	2.08396e-108	HAS1_Fib
NAV1	1.35584e-112	0.622185	0.327164	0.569	0.302	2.86232e-108	HAS1_Fib
ATP5H	1.56019e-112	0.622744	0.348378	0.575	0.307	3.29371e-108	HAS1_Fib
JUNB	1.90517e-112	0.645428	0.372832	0.986	0.771	4.022e-108	HAS1_Fib
CCT5	2.45415e-112	0.614932	0.33767	0.496	0.25	5.18096e-108	HAS1_Fib
BCL7B	5.91767e-112	0.597046	0.264476	0.36	0.156	1.24928e-107	HAS1_Fib
TGFBR2	7.81524e-112	0.632768	0.385137	0.705	0.417	1.64987e-107	HAS1_Fib
NIFK	2.3996e-111	0.610959	0.337762	0.464	0.229	5.0658e-107	HAS1_Fib
ADAMTS15	4.15517e-111	0.569601	0.413187	0.209	0.069	8.77199e-107	HAS1_Fib
HSPA1A	2.82955e-110	0.641055	0.451964	0.858	0.609	5.97346e-106	HAS1_Fib
MIR22HG	4.04891e-110	0.604668	0.313825	0.417	0.197	8.54765e-106	HAS1_Fib
PFDN2	4.05571e-110	0.630948	0.389881	0.677	0.409	8.56201e-106	HAS1_Fib
TPT1	7.6049e-110	0.644333	0.415026	0.992	0.936	1.60547e-105	HAS1_Fib
PTGFR	9.18079e-110	0.572816	0.268145	0.227	0.078	1.93816e-105	HAS1_Fib
GAPDH	1.02347e-109	0.642789	0.541469	0.857	0.712	2.16065e-105	HAS1_Fib
EIF5	3.14471e-109	0.6372	0.400896	0.797	0.521	6.6388e-105	HAS1_Fib
WDR1	3.84042e-109	0.616359	0.329776	0.52	0.273	8.10752e-105	HAS1_Fib
TIAM1	4.25565e-109	0.577812	0.50733	0.25	0.093	8.9841e-105	HAS1_Fib
THBS2	8.30629e-109	0.631724	0.455177	0.71	0.429	1.75354e-104	HAS1_Fib
BAG1	1.12283e-108	0.614746	0.320092	0.507	0.263	2.3704e-104	HAS1_Fib
ACTG1	1.16251e-108	0.643455	0.505916	0.977	0.879	2.45418e-104	HAS1_Fib
ARPC2	1.6836e-108	0.639375	0.397823	0.851	0.591	3.55424e-104	HAS1_Fib
VASN	1.9207e-108	0.613927	0.49945	0.493	0.259	4.05478e-104	HAS1_Fib
SNRPD1	1.95849e-108	0.623977	0.343527	0.608	0.34	4.13457e-104	HAS1_Fib
DNTTIP2	4.26436e-108	0.596156	0.275081	0.361	0.161	9.00249e-104	HAS1_Fib
COQ10B	1.44342e-107	0.61114	0.28429	0.481	0.242	3.04721e-103	HAS1_Fib
ATP5E	1.50887e-107	0.63264	0.426841	0.729	0.456	3.18537e-103	HAS1_Fib
SIRPA	2.00589e-107	0.577813	0.236863	0.255	0.094	4.23464e-103	HAS1_Fib
EIF1AX	3.23209e-107	0.632798	0.381335	0.742	0.461	6.82327e-103	HAS1_Fib
YWHAE	7.44867e-107	0.639443	0.394097	0.89	0.631	1.57249e-102	HAS1_Fib
NGF	1.13521e-106	0.568622	0.249281	0.211	0.07	2.39655e-102	HAS1_Fib
DIAPH1	1.62439e-106	0.594607	0.314645	0.353	0.157	3.42924e-102	HAS1_Fib
ARPC5L	1.74123e-106	0.601897	0.309111	0.405	0.192	3.67591e-102	HAS1_Fib
CAPN2	2.29806e-106	0.625309	0.332275	0.638	0.367	4.85144e-102	HAS1_Fib
GSPT1	6.27886e-106	0.611007	0.307941	0.484	0.247	1.32553e-101	HAS1_Fib
C1orf21	1.29233e-105	0.623494	0.244567	0.638	0.35	2.72824e-101	HAS1_Fib
DRAM1	1.67731e-105	0.59783	0.322557	0.378	0.174	3.54098e-101	HAS1_Fib
TPM3	1.77883e-105	0.625341	0.343434	0.637	0.375	3.75529e-101	HAS1_Fib
C20orf24	4.20746e-105	0.594245	0.267941	0.358	0.158	8.88237e-101	HAS1_Fib
ZPR1	5.52554e-105	0.58453	0.249814	0.294	0.12	1.1665e-100	HAS1_Fib
CMTM3	6.16886e-105	0.607093	0.310714	0.454	0.226	1.30231e-100	HAS1_Fib
PCBP1	1.60768e-104	0.626099	0.45206	0.65	0.391	3.39398e-100	HAS1_Fib
LINC00969	2.52357e-104	0.598057	0.282416	0.387	0.178	5.32751e-100	HAS1_Fib
NIP7	3.23204e-104	0.583478	0.249044	0.29	0.117	6.82316e-100	HAS1_Fib
TWIST2	1.71925e-103	0.599722	0.440776	0.394	0.189	3.6295e-99	HAS1_Fib
CXCL1	2.4326e-103	0.567675	0.813883	0.206	0.071	5.13547e-99	HAS1_Fib
C19orf43	2.99309e-103	0.62042	0.325017	0.608	0.335	6.31872e-99	HAS1_Fib
ATP1B3	3.6349e-103	0.625971	0.307738	0.668	0.399	7.67363e-99	HAS1_Fib
ABHD5	4.70033e-103	0.597545	0.333995	0.383	0.179	9.92287e-99	HAS1_Fib
PTGES	6.5253e-103	0.586313	0.273132	0.309	0.13	1.37756e-98	HAS1_Fib
CAMK2N1	1.7956e-102	0.618627	0.410531	0.578	0.323	3.7907e-98	HAS1_Fib
PITPNB	2.21787e-102	0.618466	0.388822	0.574	0.323	4.68215e-98	HAS1_Fib
NDRG1	2.54119e-102	0.613658	0.418976	0.526	0.281	5.3647e-98	HAS1_Fib
RBMS1	3.82961e-102	0.63591	0.394539	0.881	0.616	8.08468e-98	HAS1_Fib
SPHK1	4.45469e-102	0.584941	0.347588	0.299	0.126	9.40429e-98	HAS1_Fib
EZR	5.42411e-102	0.604542	0.321225	0.442	0.22	1.14508e-97	HAS1_Fib
FEM1C	5.50117e-102	0.570566	0.314584	0.222	0.08	1.16135e-97	HAS1_Fib
PTGFRN	9.95143e-102	0.600453	0.254089	0.413	0.197	2.10085e-97	HAS1_Fib
TMED5	1.15734e-101	0.607976	0.312983	0.474	0.243	2.44326e-97	HAS1_Fib
NOVA1	1.23826e-101	0.60099	0.303425	0.418	0.2	2.61409e-97	HAS1_Fib
ANXA1	1.3382e-101	0.63758	0.554741	0.945	0.723	2.82508e-97	HAS1_Fib
NQO1	2.69857e-101	0.578682	0.33758	0.264	0.106	5.69695e-97	HAS1_Fib
MGAT1	4.29362e-101	0.616642	0.2826	0.569	0.312	9.06427e-97	HAS1_Fib
VAT1	1.81384e-100	0.602873	0.305254	0.431	0.215	3.8292e-96	HAS1_Fib
CXXC5	2.49657e-100	0.586275	0.30673	0.311	0.135	5.27051e-96	HAS1_Fib
PPA1	2.83928e-100	0.62569	0.343671	0.697	0.42	5.994e-96	HAS1_Fib
GBE1	3.95183e-100	0.601915	0.446808	0.423	0.211	8.34272e-96	HAS1_Fib
SDC2	6.74373e-100	0.631208	0.250733	0.819	0.521	1.42367e-95	HAS1_Fib
RYBP	7.4568e-100	0.593744	0.392329	0.358	0.169	1.57421e-95	HAS1_Fib
MIR222HG	8.5569e-100	0.576386	0.454631	0.255	0.1	1.80645e-95	HAS1_Fib
ARF6	1.20343e-99	0.610585	0.280543	0.509	0.269	2.54055e-95	HAS1_Fib
CLINT1	1.58741e-99	0.605769	0.271348	0.462	0.236	3.35118e-95	HAS1_Fib
FGF2	2.36206e-99	0.582555	0.410199	0.289	0.122	4.98655e-95	HAS1_Fib
DDR2	4.06816e-99	0.625708	0.399017	0.704	0.431	8.5883e-95	HAS1_Fib
EIF4A3	7.97228e-99	0.613358	0.546982	0.526	0.297	1.68303e-94	HAS1_Fib
SULF1	1.36629e-98	0.614952	0.319603	0.567	0.31	2.88437e-94	HAS1_Fib
CEBPZ	1.81669e-98	0.60334	0.282218	0.445	0.224	3.83522e-94	HAS1_Fib
PNRC1	2.11961e-98	0.634565	0.443306	0.907	0.673	4.4747e-94	HAS1_Fib
TRIM47	2.24659e-98	0.586846	0.283115	0.32	0.14	4.74277e-94	HAS1_Fib
SERTAD1	2.44676e-98	0.614741	0.365901	0.553	0.311	5.16535e-94	HAS1_Fib
PPTC7	3.81544e-98	0.58101	0.267351	0.285	0.118	8.05477e-94	HAS1_Fib
PEA15	3.85421e-98	0.607698	0.32366	0.48	0.255	8.13663e-94	HAS1_Fib
ZBTB21	4.65842e-98	0.582921	0.25531	0.299	0.125	9.83439e-94	HAS1_Fib
MAPK1IP1L	6.08143e-98	0.610345	0.279869	0.516	0.275	1.28385e-93	HAS1_Fib
VEGFD	7.67125e-98	0.583432	0.417984	0.299	0.128	1.61948e-93	HAS1_Fib
WWTR1	8.04558e-98	0.618351	0.329347	0.613	0.348	1.6985e-93	HAS1_Fib
MAPRE1	8.06699e-98	0.603249	0.273935	0.447	0.226	1.70302e-93	HAS1_Fib
PGM3	9.67468e-98	0.59709	0.264812	0.395	0.19	2.04242e-93	HAS1_Fib
CCT2	1.34218e-97	0.61361	0.349106	0.543	0.305	2.83348e-93	HAS1_Fib
HNRNPU	1.60358e-97	0.631132	0.353337	0.825	0.564	3.38533e-93	HAS1_Fib
AHCYL1	2.01991e-97	0.614516	0.278462	0.568	0.313	4.26423e-93	HAS1_Fib
ZFAND2A	2.14584e-97	0.576669	0.344742	0.26	0.104	4.53008e-93	HAS1_Fib
DHX15	3.24756e-97	0.604866	0.271513	0.465	0.238	6.85592e-93	HAS1_Fib
DBI	3.47731e-97	0.629953	0.413902	0.793	0.54	7.34095e-93	HAS1_Fib
PSMD7	3.63188e-97	0.608184	0.301842	0.493	0.263	7.66726e-93	HAS1_Fib
PCSK6	5.70298e-97	0.569003	0.266533	0.223	0.081	1.20396e-92	HAS1_Fib
HNRNPA0	7.36626e-97	0.630003	0.369713	0.81	0.546	1.55509e-92	HAS1_Fib
PLCB1	1.60156e-96	0.581947	0.373157	0.293	0.124	3.38106e-92	HAS1_Fib
IGF2	1.64883e-96	0.592066	0.729806	0.347	0.169	3.48085e-92	HAS1_Fib
RRP15	2.22509e-96	0.59059	0.2343	0.353	0.161	4.69738e-92	HAS1_Fib
AK1	3.71495e-96	0.601898	0.303334	0.439	0.223	7.84262e-92	HAS1_Fib
MAT2A	3.90575e-96	0.606012	0.608178	0.467	0.252	8.24543e-92	HAS1_Fib
GTPBP4	1.07525e-95	0.594049	0.237538	0.382	0.179	2.26997e-91	HAS1_Fib
TUBB2A	1.12019e-95	0.592445	0.389984	0.361	0.172	2.36483e-91	HAS1_Fib
LSM12	1.25478e-95	0.590557	0.218205	0.357	0.162	2.64896e-91	HAS1_Fib
PLA2G16	1.4788e-95	0.597628	0.275255	0.409	0.199	3.12189e-91	HAS1_Fib
FAM198B	1.7493e-95	0.605871	0.242657	0.487	0.252	3.69296e-91	HAS1_Fib
RRS1	1.98409e-95	0.567219	0.212788	0.214	0.077	4.18862e-91	HAS1_Fib
SMIM14	7.11384e-95	0.619925	0.359834	0.646	0.39	1.5018e-90	HAS1_Fib
PA2G4	7.81307e-95	0.62107	0.330505	0.669	0.405	1.64942e-90	HAS1_Fib
CLTB	3.94349e-94	0.620953	0.281672	0.684	0.409	8.3251e-90	HAS1_Fib
ZC3H12A	4.0552e-94	0.575964	0.242591	0.264	0.106	8.56094e-90	HAS1_Fib
EBF2	8.67692e-94	0.58609	0.271038	0.332	0.146	1.83178e-89	HAS1_Fib
SRM	2.5551e-93	0.609405	0.300523	0.524	0.291	5.39408e-89	HAS1_Fib
EIF2S1	3.4339e-93	0.597855	0.254068	0.419	0.208	7.2493e-89	HAS1_Fib
PDCD5	8.18338e-93	0.619624	0.303016	0.666	0.404	1.72759e-88	HAS1_Fib
DNAJC2	1.22061e-92	0.589567	0.257746	0.354	0.165	2.57682e-88	HAS1_Fib
PTRF	1.38067e-92	0.617186	0.347502	0.64	0.373	2.91472e-88	HAS1_Fib
NR4A3	1.93431e-92	0.581301	0.513502	0.294	0.13	4.08353e-88	HAS1_Fib
SEMA3B	2.09617e-92	0.5851	0.243254	0.323	0.145	4.42523e-88	HAS1_Fib
SMURF2	2.33325e-92	0.59559	0.488871	0.394	0.199	4.92572e-88	HAS1_Fib
STK40	4.19788e-92	0.575465	0.235113	0.264	0.108	8.86215e-88	HAS1_Fib
RSL1D1	4.70795e-92	0.621433	0.332534	0.705	0.438	9.93895e-88	HAS1_Fib
STIP1	6.91112e-92	0.593731	0.245794	0.39	0.189	1.45901e-87	HAS1_Fib
HN1	7.40536e-92	0.56469	0.20939	0.207	0.074	1.56335e-87	HAS1_Fib
LRRFIP1	8.75591e-92	0.611767	0.371432	0.555	0.322	1.84846e-87	HAS1_Fib
AGFG1	1.37594e-91	0.59122	0.245912	0.37	0.176	2.90474e-87	HAS1_Fib
USMG5	1.47275e-91	0.614635	0.278777	0.619	0.35	3.10912e-87	HAS1_Fib
SNHG15	1.55776e-91	0.588346	0.267308	0.349	0.162	3.28859e-87	HAS1_Fib
CALHM2	5.61435e-91	0.595759	0.272506	0.408	0.203	1.18525e-86	HAS1_Fib
EIF4G1	6.36531e-91	0.602155	0.249661	0.469	0.245	1.34378e-86	HAS1_Fib
PLIN3	1.10679e-90	0.592321	0.279818	0.379	0.185	2.33654e-86	HAS1_Fib
NEDD9	1.46444e-90	0.583779	0.24913	0.318	0.143	3.09158e-86	HAS1_Fib
FAM107B	1.65974e-90	0.586814	0.291898	0.339	0.157	3.50387e-86	HAS1_Fib
EBF1	1.78251e-90	0.612654	0.333707	0.598	0.337	3.76306e-86	HAS1_Fib
EIF5B	3.21663e-90	0.618216	0.279594	0.675	0.408	6.79062e-86	HAS1_Fib
C14orf166	7.43914e-90	0.607119	0.286815	0.531	0.288	1.57048e-85	HAS1_Fib
CAST	9.36989e-90	0.626315	0.315924	0.839	0.584	1.97808e-85	HAS1_Fib
CLDN11	9.73045e-90	0.579306	0.249323	0.293	0.126	2.05419e-85	HAS1_Fib
INPP1	1.06374e-89	0.582726	0.212539	0.315	0.14	2.24565e-85	HAS1_Fib
ACLY	1.45113e-89	0.583526	0.260042	0.317	0.145	3.06348e-85	HAS1_Fib
DKC1	1.61825e-89	0.580396	0.23416	0.299	0.131	3.41629e-85	HAS1_Fib
TOMM40	5.27137e-89	0.58543	0.222955	0.334	0.154	1.11284e-84	HAS1_Fib
MAP2K3	6.59369e-89	0.589405	0.300159	0.36	0.175	1.39199e-84	HAS1_Fib
ANKH	1.3708e-88	0.599719	0.281055	0.456	0.237	2.8939e-84	HAS1_Fib
GRPEL1	2.08894e-88	0.583179	0.238854	0.32	0.145	4.40996e-84	HAS1_Fib
NQO2	3.89066e-88	0.600043	0.269103	0.455	0.242	8.21356e-84	HAS1_Fib
CREM	5.42941e-88	0.595078	0.331595	0.408	0.21	1.1462e-83	HAS1_Fib
SGMS2	5.80757e-88	0.566654	0.252925	0.22	0.085	1.22604e-83	HAS1_Fib
CD44	8.04796e-88	0.619223	0.562451	0.697	0.452	1.69901e-83	HAS1_Fib
PRRC2C	1.40244e-87	0.622819	0.330696	0.789	0.529	2.96069e-83	HAS1_Fib
BRIX1	1.55318e-87	0.58936	0.257578	0.366	0.178	3.27891e-83	HAS1_Fib
SOD2	2.92524e-87	0.624063	0.339974	0.841	0.568	6.17548e-83	HAS1_Fib
CSF1	5.10307e-87	0.590541	0.328286	0.38	0.186	1.07731e-82	HAS1_Fib
CHMP4B	6.63453e-87	0.613957	0.279289	0.639	0.38	1.40061e-82	HAS1_Fib
SCCPDH	7.34457e-87	0.593201	0.307342	0.395	0.202	1.55051e-82	HAS1_Fib
GLRX	1.19632e-86	0.597341	0.363937	0.433	0.23	2.52556e-82	HAS1_Fib
CTSH	1.25022e-86	0.585429	0.30271	0.339	0.16	2.63934e-82	HAS1_Fib
LDLR	1.5167e-86	0.592842	0.328191	0.397	0.201	3.2019e-82	HAS1_Fib
PRELID1	2.48363e-86	0.607759	0.295149	0.556	0.315	5.24319e-82	HAS1_Fib
GNL2	5.60535e-86	0.580535	0.212212	0.308	0.139	1.18335e-81	HAS1_Fib
CHORDC1	6.14867e-86	0.590399	0.246955	0.383	0.188	1.29805e-81	HAS1_Fib
EIF3B	6.52104e-86	0.585937	0.234657	0.346	0.165	1.37666e-81	HAS1_Fib
C1QBP	6.59612e-86	0.607052	0.280732	0.55	0.311	1.39251e-81	HAS1_Fib
PABPC1	1.33247e-85	0.624595	0.375023	0.882	0.635	2.81298e-81	HAS1_Fib
PNPLA8	2.52808e-85	0.600629	0.254184	0.477	0.259	5.33703e-81	HAS1_Fib
ZNF800	3.09945e-85	0.586104	0.238136	0.351	0.167	6.54324e-81	HAS1_Fib
PLA2G5	4.70207e-85	0.592491	0.225463	0.407	0.203	9.92653e-81	HAS1_Fib
TAGLN2	5.92104e-85	0.6255	0.30221	0.925	0.719	1.24999e-80	HAS1_Fib
CCT6A	6.36402e-85	0.605371	0.297889	0.528	0.302	1.34351e-80	HAS1_Fib
DDX3Y	6.51689e-85	0.591143	0.241274	0.392	0.196	1.37578e-80	HAS1_Fib
GTF3A	6.90792e-85	0.599317	0.25769	0.467	0.251	1.45833e-80	HAS1_Fib
VSIR	1.27183e-84	0.579973	0.248151	0.307	0.14	2.68496e-80	HAS1_Fib
DPYSL3	1.49725e-84	0.613498	0.222219	0.668	0.394	3.16084e-80	HAS1_Fib
MAP1LC3B	2.18822e-84	0.612364	0.297784	0.63	0.383	4.61954e-80	HAS1_Fib
NOP10	6.55288e-84	0.615214	0.252508	0.694	0.428	1.38338e-79	HAS1_Fib
EIF4E	7.08781e-84	0.600043	0.304345	0.479	0.261	1.49631e-79	HAS1_Fib
HK1	1.30422e-83	0.591005	0.240334	0.394	0.2	2.75335e-79	HAS1_Fib
STRAP	1.86419e-83	0.607331	0.259903	0.576	0.33	3.93549e-79	HAS1_Fib
TMEM70	3.94431e-83	0.589972	0.253683	0.386	0.195	8.32683e-79	HAS1_Fib
NHP2	6.09693e-83	0.601884	0.247854	0.511	0.281	1.28712e-78	HAS1_Fib
GLRX3	6.55123e-83	0.593922	0.23047	0.423	0.221	1.38303e-78	HAS1_Fib
CDC42	8.61578e-83	0.620652	0.296402	0.823	0.566	1.81888e-78	HAS1_Fib
SLC25A4	8.62362e-83	0.592684	0.211747	0.417	0.213	1.82053e-78	HAS1_Fib
HSPB8	1.26982e-82	0.591013	0.326256	0.394	0.204	2.68071e-78	HAS1_Fib
ZC3H15	1.3788e-82	0.607623	0.246588	0.587	0.339	2.91079e-78	HAS1_Fib
DCLK1	1.90958e-82	0.603335	0.594298	0.521	0.298	4.03132e-78	HAS1_Fib
NANS	6.00255e-82	0.588234	0.251061	0.377	0.189	1.2672e-77	HAS1_Fib
CBLB	6.89807e-82	0.608066	0.635312	0.575	0.353	1.45625e-77	HAS1_Fib
MESDC2	7.19769e-82	0.592835	0.211876	0.424	0.217	1.5195e-77	HAS1_Fib
SET	1.00705e-81	0.615226	0.304303	0.712	0.457	2.12599e-77	HAS1_Fib
PRPF40A	1.0103e-81	0.603053	0.2253	0.534	0.298	2.13284e-77	HAS1_Fib
MAP3K8	2.36512e-81	0.59358	0.396151	0.416	0.226	4.993e-77	HAS1_Fib
RPF2	3.196e-81	0.589168	0.248406	0.386	0.197	6.74708e-77	HAS1_Fib
MRTO4	3.39568e-81	0.576013	0.208658	0.289	0.13	7.16863e-77	HAS1_Fib
JAG1	4.35367e-81	0.586856	0.305505	0.367	0.184	9.19104e-77	HAS1_Fib
MTHFD2	4.72826e-81	0.589358	0.244203	0.392	0.199	9.98183e-77	HAS1_Fib
KCTD9	7.33058e-81	0.574701	0.227534	0.28	0.125	1.54756e-76	HAS1_Fib
BCL3	8.55812e-81	0.580691	0.234516	0.323	0.152	1.80671e-76	HAS1_Fib
PGM2L1	9.89174e-81	0.565558	0.21428	0.225	0.091	2.08825e-76	HAS1_Fib
MYO9B	1.4462e-80	0.586987	0.427375	0.365	0.187	3.05308e-76	HAS1_Fib
FTL	1.53178e-80	0.623201	0.363997	1	0.983	3.23374e-76	HAS1_Fib
ST3GAL1	1.93275e-80	0.596977	0.297929	0.467	0.254	4.08023e-76	HAS1_Fib
HNRNPA1	2.01052e-80	0.618683	0.455974	0.749	0.568	4.2444e-76	HAS1_Fib
FILIP1	2.59142e-80	0.602101	0.276215	0.526	0.299	5.47074e-76	HAS1_Fib
IER2	2.65213e-80	0.618996	0.227424	0.86	0.57	5.59892e-76	HAS1_Fib
ACTR3	3.13718e-80	0.607545	0.260271	0.603	0.358	6.6229e-76	HAS1_Fib
RHEB	4.28869e-80	0.615655	0.28915	0.749	0.489	9.05385e-76	HAS1_Fib
HSPA9	1.14298e-79	0.606302	0.281479	0.585	0.348	2.41294e-75	HAS1_Fib
MTCH1	1.54802e-79	0.614531	0.262608	0.74	0.473	3.26802e-75	HAS1_Fib
PAK2	1.69955e-79	0.600491	0.224898	0.515	0.289	3.58792e-75	HAS1_Fib
SYNCRIP	2.44838e-79	0.604116	0.256554	0.561	0.326	5.16877e-75	HAS1_Fib
FXYD5	3.3869e-79	0.600173	0.22867	0.513	0.288	7.15009e-75	HAS1_Fib
GNB2	4.16812e-79	0.611289	0.268176	0.678	0.421	8.79932e-75	HAS1_Fib
ADAMTS4	6.16424e-79	0.579906	0.33701	0.318	0.154	1.30133e-74	HAS1_Fib
IMP4	2.05562e-78	0.582389	0.223568	0.342	0.167	4.33963e-74	HAS1_Fib
SMAD3	2.49923e-78	0.589984	0.250763	0.408	0.213	5.27613e-74	HAS1_Fib
TUBA1B	3.30537e-78	0.616155	0.473248	0.735	0.542	6.97796e-74	HAS1_Fib
RRBP1	4.32707e-78	0.618197	0.336638	0.843	0.607	9.13487e-74	HAS1_Fib
GATAD2A	6.15486e-78	0.580326	0.381427	0.322	0.159	1.29935e-73	HAS1_Fib
RPS2	6.60207e-78	0.621089	0.343885	0.99	0.912	1.39376e-73	HAS1_Fib
FADS1	7.95073e-78	0.574671	0.420715	0.281	0.132	1.67848e-73	HAS1_Fib
DDX27	9.38945e-78	0.586175	0.243605	0.374	0.191	1.98221e-73	HAS1_Fib
UBE2L3	1.02078e-77	0.603837	0.221246	0.573	0.335	2.15498e-73	HAS1_Fib
REXO2	1.1459e-77	0.612425	0.28654	0.716	0.46	2.41911e-73	HAS1_Fib
IFNGR2	1.3111e-77	0.597599	0.233136	0.492	0.274	2.76786e-73	HAS1_Fib
FYN	1.73667e-77	0.593384	0.216779	0.449	0.24	3.66629e-73	HAS1_Fib
ELOVL5	3.37721e-77	0.594428	0.287017	0.449	0.251	7.12963e-73	HAS1_Fib
AHSA1	3.48181e-77	0.592416	0.215429	0.438	0.235	7.35045e-73	HAS1_Fib
EIF4G2	4.09247e-77	0.6156	0.300621	0.793	0.544	8.63961e-73	HAS1_Fib
TIMM13	4.16555e-77	0.604556	0.218263	0.589	0.348	8.7939e-73	HAS1_Fib
CCDC47	4.62078e-77	0.600715	0.263346	0.53	0.307	9.75493e-73	HAS1_Fib
SPAG9	5.12486e-77	0.608366	0.414423	0.633	0.401	1.08191e-72	HAS1_Fib
MYO1E	5.57344e-77	0.580162	0.604213	0.321	0.161	1.17661e-72	HAS1_Fib
STXBP6	1.24083e-76	0.568543	0.227007	0.252	0.108	2.61952e-72	HAS1_Fib
ATP5L	1.25418e-76	0.609659	0.266466	0.688	0.423	2.6477e-72	HAS1_Fib
TAF1D	1.45535e-76	0.602118	0.236755	0.556	0.325	3.07238e-72	HAS1_Fib
TSHZ2	1.69195e-76	0.614295	0.251757	0.795	0.519	3.57187e-72	HAS1_Fib
DIMT1	1.70573e-76	0.581464	0.202577	0.342	0.168	3.60096e-72	HAS1_Fib
COA4	2.88604e-76	0.591234	0.228935	0.429	0.231	6.09271e-72	HAS1_Fib
DCAF13	2.97449e-76	0.579637	0.209976	0.329	0.159	6.27945e-72	HAS1_Fib
EFHD1	1.22793e-75	0.573459	0.214424	0.287	0.131	2.59228e-71	HAS1_Fib
PXDC1	1.28273e-75	0.582771	0.223364	0.355	0.178	2.70798e-71	HAS1_Fib
MAFF	2.09341e-75	0.594643	0.253159	0.467	0.262	4.4194e-71	HAS1_Fib
CCND2	3.16543e-75	0.599249	0.215057	0.538	0.303	6.68255e-71	HAS1_Fib
EIF3M	4.03507e-75	0.603687	0.240568	0.594	0.355	8.51843e-71	HAS1_Fib
CHMP1B	5.23557e-75	0.574742	0.379841	0.293	0.139	1.10528e-70	HAS1_Fib
KRT10	6.97444e-75	0.61235	0.271355	0.759	0.504	1.47237e-70	HAS1_Fib
GSTO1	8.8899e-75	0.607787	0.324679	0.65	0.418	1.87675e-70	HAS1_Fib
YWHAB	5.86787e-74	0.613846	0.291182	0.821	0.565	1.23877e-69	HAS1_Fib
SLPI	9.17857e-74	0.575652	0.496915	0.303	0.146	1.93769e-69	HAS1_Fib
ZFP36L1	1.16127e-73	0.616503	0.513896	0.899	0.709	2.45155e-69	HAS1_Fib
ATP1A1	1.35385e-73	0.609368	0.217603	0.721	0.459	2.85811e-69	HAS1_Fib
ADRM1	1.45255e-73	0.595878	0.218142	0.498	0.283	3.06647e-69	HAS1_Fib
FABP3	1.46585e-73	0.559935	0.330806	0.206	0.083	3.09455e-69	HAS1_Fib
CPNE8	1.88157e-73	0.580476	0.216559	0.345	0.172	3.97219e-69	HAS1_Fib
USP12	1.89037e-73	0.576784	0.306222	0.31	0.153	3.99077e-69	HAS1_Fib
RPS11	3.58138e-73	0.617181	0.346989	0.98	0.866	7.56065e-69	HAS1_Fib
AKIRIN1	3.96429e-73	0.588747	0.202386	0.422	0.227	8.36901e-69	HAS1_Fib
FBL	4.26999e-73	0.594155	0.241744	0.478	0.271	9.01437e-69	HAS1_Fib
IL33	4.74977e-73	0.596171	0.228336	0.509	0.289	1.00272e-68	HAS1_Fib
OSMR	1.02778e-72	0.595332	0.280926	0.496	0.284	2.16974e-68	HAS1_Fib
SNRPG	1.15193e-72	0.608745	0.242737	0.717	0.462	2.43183e-68	HAS1_Fib
SDCBP	1.34947e-72	0.6107	0.313853	0.747	0.508	2.84886e-68	HAS1_Fib
IFNAR1	3.41973e-72	0.591429	0.205252	0.456	0.252	7.21939e-68	HAS1_Fib
LIMA1	4.41019e-72	0.612959	0.323568	0.808	0.59	9.31034e-68	HAS1_Fib
AGO2	4.796e-72	0.591274	0.214226	0.455	0.252	1.01248e-67	HAS1_Fib
EEF1B2	5.62291e-72	0.614546	0.311125	0.895	0.666	1.18705e-67	HAS1_Fib
APP	6.1014e-72	0.614735	0.254528	0.913	0.679	1.28807e-67	HAS1_Fib
ATP5A1	8.33142e-72	0.59384	0.216377	0.492	0.275	1.75885e-67	HAS1_Fib
TBC1D12	1.18432e-71	0.570966	0.225371	0.277	0.129	2.50022e-67	HAS1_Fib
PTRH2	1.34166e-71	0.570568	0.208264	0.275	0.128	2.83237e-67	HAS1_Fib
SUMO3	1.47293e-71	0.599196	0.251705	0.554	0.332	3.10951e-67	HAS1_Fib
CCT3	1.93557e-71	0.597676	0.227556	0.536	0.316	4.08618e-67	HAS1_Fib
GPX4	2.15881e-71	0.614794	0.321694	0.921	0.719	4.55747e-67	HAS1_Fib
NAA50	2.88283e-71	0.587598	0.252139	0.415	0.228	6.08595e-67	HAS1_Fib
PSMD11	5.0184e-71	0.592671	0.215548	0.478	0.27	1.05943e-66	HAS1_Fib
UTP4	5.06908e-71	0.572823	0.216559	0.293	0.14	1.07013e-66	HAS1_Fib
RIOK1	6.53997e-71	0.571869	0.203682	0.286	0.135	1.38065e-66	HAS1_Fib
LHFPL2	6.89594e-71	0.581936	0.328483	0.359	0.191	1.4558e-66	HAS1_Fib
TCP1	1.54122e-70	0.59516	0.247179	0.504	0.297	3.25367e-66	HAS1_Fib
HIGD2A	1.5494e-70	0.594836	0.204806	0.513	0.293	3.27094e-66	HAS1_Fib
UQCRFS1	1.72739e-70	0.597185	0.213796	0.542	0.318	3.64669e-66	HAS1_Fib
TWISTNB	3.13813e-70	0.578405	0.211955	0.337	0.172	6.6249e-66	HAS1_Fib
GLIPR1	4.41414e-70	0.586624	0.248129	0.415	0.226	9.31869e-66	HAS1_Fib
DEK	9.54375e-70	0.604338	0.239907	0.668	0.422	2.01478e-65	HAS1_Fib
TMTC1	1.27378e-69	0.567874	0.289155	0.262	0.12	2.68908e-65	HAS1_Fib
PTTG1IP	1.35031e-69	0.600587	0.220489	0.599	0.367	2.85065e-65	HAS1_Fib
PPP4R2	1.54857e-69	0.592827	0.206979	0.491	0.28	3.26918e-65	HAS1_Fib
NOP58	2.63265e-69	0.594455	0.221751	0.508	0.299	5.55778e-65	HAS1_Fib
SERTAD2	7.08918e-69	0.5667	0.283568	0.252	0.117	1.4966e-64	HAS1_Fib
EGR1	1.0124e-68	0.611808	0.275472	0.915	0.66	2.13727e-64	HAS1_Fib
SELENOS	1.02063e-68	0.603151	0.319866	0.627	0.419	2.15464e-64	HAS1_Fib
ANGPTL4	1.03629e-68	0.578421	0.783948	0.328	0.179	2.18772e-64	HAS1_Fib
SLC25A6	1.10561e-68	0.612499	0.312473	0.909	0.717	2.33406e-64	HAS1_Fib
ATG101	1.19084e-68	0.575948	0.200857	0.327	0.163	2.51399e-64	HAS1_Fib
RAP1B	1.5765e-68	0.605336	0.258198	0.702	0.459	3.32815e-64	HAS1_Fib
RAD23B	1.85573e-68	0.594719	0.20734	0.522	0.307	3.91764e-64	HAS1_Fib
SYAP1	1.93404e-68	0.587413	0.218266	0.433	0.24	4.08295e-64	HAS1_Fib
ST3GAL5	3.16485e-68	0.559704	0.269709	0.213	0.09	6.68131e-64	HAS1_Fib
FKBP1A	4.42735e-68	0.601338	0.391327	0.605	0.398	9.34658e-64	HAS1_Fib
SEH1L	5.63236e-68	0.566995	0.200715	0.26	0.12	1.18905e-63	HAS1_Fib
DDX24	7.98772e-68	0.605568	0.248976	0.722	0.476	1.68629e-63	HAS1_Fib
KLF6	8.08155e-68	0.607917	0.548782	0.74	0.54	1.7061e-63	HAS1_Fib
PLEKHM2	1.33293e-67	0.571486	0.22188	0.29	0.143	2.81395e-63	HAS1_Fib
ATP5B	1.80382e-67	0.596403	0.214408	0.567	0.333	3.80803e-63	HAS1_Fib
POMP	3.83001e-67	0.607851	0.247678	0.793	0.551	8.08554e-63	HAS1_Fib
CSNK1A1	7.91211e-67	0.605144	0.240634	0.732	0.484	1.67032e-62	HAS1_Fib
DUSP1	9.00489e-67	0.610773	0.397787	0.9	0.709	1.90102e-62	HAS1_Fib
GNAI3	9.55008e-67	0.588096	0.201008	0.451	0.256	2.01612e-62	HAS1_Fib
ADD3	1.81028e-66	0.605027	0.216287	0.737	0.488	3.82168e-62	HAS1_Fib
GPCPD1	2.03825e-66	0.579771	0.343568	0.36	0.195	4.30295e-62	HAS1_Fib
SOAT1	2.26685e-66	0.580005	0.269094	0.366	0.197	4.78555e-62	HAS1_Fib
RPS4Y1	2.39147e-66	0.606303	0.253007	0.783	0.522	5.04864e-62	HAS1_Fib
UBE2D3	5.05481e-66	0.608442	0.266377	0.853	0.606	1.06712e-61	HAS1_Fib
WNK1	7.46712e-66	0.587123	0.223268	0.445	0.253	1.57638e-61	HAS1_Fib
GOLM1	1.0193e-65	0.570671	0.201133	0.292	0.144	2.15185e-61	HAS1_Fib
SKIL	1.48533e-65	0.599795	0.232796	0.639	0.401	3.13568e-61	HAS1_Fib
USP36	2.56427e-65	0.57447	0.231329	0.323	0.166	5.41343e-61	HAS1_Fib
PALMD	2.64063e-65	0.564328	0.231792	0.247	0.115	5.57463e-61	HAS1_Fib
CXCL2	3.55196e-65	0.573287	0.685697	0.308	0.16	7.49854e-61	HAS1_Fib
GUK1	4.10295e-65	0.60764	0.303406	0.825	0.608	8.66173e-61	HAS1_Fib
HOMER1	6.01228e-65	0.557041	0.300137	0.203	0.086	1.26925e-60	HAS1_Fib
MT1A	3.09979e-64	0.581729	0.793298	0.385	0.22	6.54397e-60	HAS1_Fib
HNRNPD	3.61122e-64	0.59673	0.204429	0.603	0.371	7.62365e-60	HAS1_Fib
TPM4	3.94599e-64	0.607577	0.339632	0.857	0.646	8.33038e-60	HAS1_Fib
FAM114A1	5.08096e-64	0.598289	0.214273	0.634	0.396	1.07264e-59	HAS1_Fib
CAP1	6.77195e-64	0.592986	0.234371	0.537	0.326	1.42963e-59	HAS1_Fib
PGK1	8.11803e-64	0.598755	0.230286	0.638	0.407	1.7138e-59	HAS1_Fib
BAIAP2	2.49462e-63	0.563269	0.258127	0.243	0.115	5.2664e-59	HAS1_Fib
DNMBP	4.06813e-63	0.565853	0.273446	0.263	0.127	8.58823e-59	HAS1_Fib
METAP2	4.17289e-63	0.593816	0.219998	0.555	0.344	8.80939e-59	HAS1_Fib
NAF1	4.70842e-63	0.557745	0.238875	0.21	0.093	9.93994e-59	HAS1_Fib
MAP7D1	5.30011e-63	0.579365	0.222929	0.376	0.207	1.11891e-58	HAS1_Fib
IL6	7.29953e-63	0.558815	0.289512	0.218	0.097	1.541e-58	HAS1_Fib
RPL27	1.42081e-62	0.608042	0.257247	0.968	0.837	2.99947e-58	HAS1_Fib
MCL1	2.90137e-62	0.593176	0.377784	0.547	0.345	6.12509e-58	HAS1_Fib
CFL1	3.34819e-62	0.607437	0.26961	0.939	0.78	7.06837e-58	HAS1_Fib
BTBD3	5.98869e-62	0.562139	0.206455	0.242	0.113	1.26427e-57	HAS1_Fib
PNRC2	6.60432e-62	0.593686	0.203257	0.573	0.354	1.39424e-57	HAS1_Fib
SOX9	9.65838e-62	0.570257	0.255351	0.303	0.154	2.03898e-57	HAS1_Fib
TUBB	2.72655e-61	0.603792	0.290649	0.812	0.584	5.75603e-57	HAS1_Fib
FTH1	3.26578e-61	0.606519	0.389473	0.867	0.783	6.89439e-57	HAS1_Fib
EIF1B	4.67644e-61	0.599559	0.408487	0.689	0.468	9.87244e-57	HAS1_Fib
SFPQ	4.90784e-61	0.59925	0.208605	0.692	0.46	1.03609e-56	HAS1_Fib
PSMA7	6.36087e-61	0.604746	0.250261	0.871	0.643	1.34284e-56	HAS1_Fib
NCL	8.41137e-61	0.603038	0.293976	0.789	0.573	1.77572e-56	HAS1_Fib
INHBA	1.21368e-60	0.57451	0.688211	0.334	0.186	2.56219e-56	HAS1_Fib
BRI3	1.72929e-60	0.590304	0.205762	0.534	0.325	3.65071e-56	HAS1_Fib
ELOC	2.76013e-60	0.591697	0.240415	0.545	0.346	5.82691e-56	HAS1_Fib
RPS17	2.93695e-60	0.605893	0.28077	0.967	0.817	6.20019e-56	HAS1_Fib
CRABP2	3.50546e-60	0.575112	0.548743	0.339	0.192	7.40037e-56	HAS1_Fib
PDLIM4	8.00755e-60	0.577739	0.315696	0.371	0.212	1.69047e-55	HAS1_Fib
SLC3A2	8.64024e-60	0.586832	0.206377	0.489	0.292	1.82404e-55	HAS1_Fib
SNU13	1.60986e-59	0.599302	0.219201	0.73	0.491	3.39858e-55	HAS1_Fib
MLLT11	1.73279e-59	0.555001	0.223608	0.2	0.089	3.6581e-55	HAS1_Fib
RPS6KA3	2.99935e-59	0.578217	0.248569	0.389	0.218	6.33193e-55	HAS1_Fib
ZC3HAV1	3.19969e-59	0.57746	0.214743	0.381	0.212	6.75487e-55	HAS1_Fib
CDH19	3.59229e-59	0.581584	0.270871	0.428	0.246	7.58367e-55	HAS1_Fib
EMP1	1.08348e-58	0.601673	0.390421	0.827	0.59	2.28734e-54	HAS1_Fib
SAT1	1.28704e-58	0.603648	0.202755	0.912	0.713	2.71707e-54	HAS1_Fib
SNF8	6.75202e-58	0.579813	0.202727	0.412	0.239	1.42542e-53	HAS1_Fib
RPL7	6.97029e-58	0.603934	0.260371	0.985	0.911	1.4715e-53	HAS1_Fib
YWHAZ	1.79397e-57	0.598986	0.291335	0.757	0.534	3.78726e-53	HAS1_Fib
HDLBP	4.13947e-57	0.595895	0.21513	0.689	0.461	8.73884e-53	HAS1_Fib
FNIP2	5.62531e-57	0.567694	0.377824	0.295	0.157	1.18756e-52	HAS1_Fib
RPL27A	6.25281e-57	0.602993	0.278036	0.972	0.873	1.32003e-52	HAS1_Fib
C1R	6.51922e-57	0.602886	0.297453	0.976	0.836	1.37627e-52	HAS1_Fib
SELENOK	8.03213e-57	0.589489	0.247546	0.549	0.354	1.69566e-52	HAS1_Fib
TNFRSF1A	8.28008e-57	0.595591	0.227792	0.685	0.46	1.74801e-52	HAS1_Fib
MAPK6	2.41482e-56	0.572068	0.209254	0.342	0.187	5.09793e-52	HAS1_Fib
DCN	2.47867e-56	0.602514	0.23579	1	0.98	5.23272e-52	HAS1_Fib
RPS29	3.96297e-56	0.60221	0.234358	0.988	0.856	8.36623e-52	HAS1_Fib
RNF149	5.82872e-56	0.582394	0.291962	0.451	0.278	1.2305e-51	HAS1_Fib
MB21D2	6.78337e-56	0.557217	0.278295	0.223	0.106	1.43204e-51	HAS1_Fib
EIF3I	9.08107e-56	0.593198	0.208559	0.658	0.428	1.9171e-51	HAS1_Fib
ACTB	1.3215e-55	0.601826	0.270046	0.994	0.959	2.78982e-51	HAS1_Fib
RPL13A	1.49178e-55	0.601774	0.270998	0.992	0.949	3.14931e-51	HAS1_Fib
CARHSP1	1.87026e-55	0.583022	0.202651	0.474	0.287	3.9483e-51	HAS1_Fib
RPL21	2.02855e-55	0.601631	0.21275	0.99	0.918	4.28247e-51	HAS1_Fib
PTX3	2.24598e-55	0.556254	0.68337	0.215	0.103	4.74148e-51	HAS1_Fib
RPL41	4.46588e-55	0.601312	0.232482	0.988	0.927	9.42793e-51	HAS1_Fib
PFN1	7.8178e-55	0.600557	0.237426	0.94	0.762	1.65042e-50	HAS1_Fib
CALU	8.05313e-55	0.596797	0.230982	0.774	0.54	1.7001e-50	HAS1_Fib
YWHAQ	1.14167e-54	0.597112	0.249324	0.78	0.556	2.41019e-50	HAS1_Fib
WARS	1.16944e-54	0.560839	0.205887	0.252	0.127	2.46881e-50	HAS1_Fib
RAC1	3.23612e-54	0.599612	0.23842	0.919	0.719	6.83178e-50	HAS1_Fib
FAM46A	3.78123e-54	0.575405	0.295336	0.386	0.225	7.98256e-50	HAS1_Fib
DDAH2	6.93725e-54	0.596331	0.215192	0.8	0.552	1.46452e-49	HAS1_Fib
MAP4K5	1.11432e-53	0.583178	0.240365	0.49	0.306	2.35244e-49	HAS1_Fib
PLSCR1	1.31165e-53	0.584672	0.245537	0.513	0.325	2.76902e-49	HAS1_Fib
SRSF2	4.96588e-53	0.592291	0.22818	0.682	0.461	1.04835e-48	HAS1_Fib
TIPARP	2.27542e-52	0.574381	0.228977	0.389	0.227	4.80364e-48	HAS1_Fib
CAMK1D	1.85392e-51	0.560901	0.357388	0.262	0.138	3.91382e-47	HAS1_Fib
RPS20	2.21392e-51	0.597506	0.249865	0.956	0.815	4.67381e-47	HAS1_Fib
CYBRD1	3.86614e-51	0.59444	0.210084	0.816	0.58	8.1618e-47	HAS1_Fib
NPM1	4.75435e-51	0.596626	0.285344	0.917	0.727	1.00369e-46	HAS1_Fib
PTGS2	1.10431e-50	0.55332	0.599537	0.209	0.102	2.33131e-46	HAS1_Fib
PLAT	2.83828e-50	0.570496	0.393303	0.354	0.209	5.99189e-46	HAS1_Fib
PIM3	4.34525e-50	0.56212	0.253126	0.28	0.15	9.17326e-46	HAS1_Fib
TGFBR3	6.27941e-50	0.583958	0.349277	0.553	0.359	1.32565e-45	HAS1_Fib
MYADM	1.32366e-49	0.591126	0.21328	0.728	0.516	2.79438e-45	HAS1_Fib
AKAP12	2.60684e-49	0.593381	0.270233	0.839	0.614	5.50331e-45	HAS1_Fib
KIAA1217	3.80831e-49	0.560561	0.623827	0.262	0.145	8.03971e-45	HAS1_Fib
RNF24	4.54157e-49	0.577752	0.202743	0.46	0.287	9.58771e-45	HAS1_Fib
B4GALT1	6.91732e-49	0.585109	0.278996	0.597	0.392	1.46031e-44	HAS1_Fib
NNMT	9.07506e-49	0.594438	0.229172	0.936	0.734	1.91584e-44	HAS1_Fib
PVT1	1.1458e-48	0.558197	0.495423	0.247	0.133	2.4189e-44	HAS1_Fib
PFKP	1.18664e-48	0.554912	0.214609	0.228	0.115	2.50512e-44	HAS1_Fib
TSC22D2	2.20109e-48	0.571345	0.225822	0.382	0.228	4.64673e-44	HAS1_Fib
DOK5	5.60964e-48	0.558789	0.336315	0.256	0.139	1.18425e-43	HAS1_Fib
KIAA0040	1.61407e-47	0.566868	0.212472	0.338	0.196	3.40745e-43	HAS1_Fib
RPS10	2.81279e-47	0.590637	0.255716	0.752	0.586	5.93808e-43	HAS1_Fib
KLF9	3.22699e-47	0.587532	0.303114	0.679	0.48	6.8125e-43	HAS1_Fib
GLUL	8.3648e-47	0.588471	0.221155	0.732	0.518	1.76589e-42	HAS1_Fib
JARID2	1.39744e-46	0.554221	0.559044	0.227	0.118	2.95014e-42	HAS1_Fib
SPOCK1	1.97277e-46	0.567833	0.200609	0.36	0.21	4.16471e-42	HAS1_Fib
RAB7A	7.32719e-46	0.588984	0.213683	0.792	0.57	1.54684e-41	HAS1_Fib
VKORC1	7.90426e-46	0.579067	0.200109	0.523	0.34	1.66867e-41	HAS1_Fib
PHLDB2	1.24426e-45	0.567735	0.260218	0.36	0.215	2.62676e-41	HAS1_Fib
RUNX1	8.36865e-45	0.576023	0.242062	0.478	0.311	1.76671e-40	HAS1_Fib
AHNAK	1.00261e-44	0.588708	0.203259	0.824	0.613	2.1166e-40	HAS1_Fib
ABCC1	4.40978e-44	0.5586	0.41038	0.27	0.155	9.30949e-40	HAS1_Fib
RASD1	2.01808e-43	0.553172	0.251865	0.234	0.123	4.26036e-39	HAS1_Fib
SMS	3.93479e-43	0.570793	0.273489	0.42	0.266	8.30673e-39	HAS1_Fib
STOM	1.48026e-42	0.578061	0.235964	0.559	0.373	3.12497e-38	HAS1_Fib
EXOSC7	3.85484e-42	0.565373	0.483483	0.351	0.22	8.13795e-38	HAS1_Fib
PRDX1	3.93407e-42	0.585478	0.224787	0.784	0.588	8.30522e-38	HAS1_Fib
DENND5A	6.59652e-42	0.565814	0.345963	0.363	0.225	1.39259e-37	HAS1_Fib
TRIO	1.11633e-41	0.570797	0.597931	0.424	0.282	2.35668e-37	HAS1_Fib
TCF21	1.53174e-41	0.577762	0.41843	0.546	0.389	3.23366e-37	HAS1_Fib
IL1R1	1.99824e-41	0.578575	0.258886	0.587	0.405	4.21849e-37	HAS1_Fib
CPXM1	2.78638e-41	0.55558	0.28496	0.26	0.148	5.88232e-37	HAS1_Fib
TM4SF1	3.62182e-41	0.57125	0.346679	0.453	0.292	7.64602e-37	HAS1_Fib
NPPC	3.89591e-41	0.550845	0.214971	0.227	0.119	8.22465e-37	HAS1_Fib
ZSWIM6	9.7077e-41	0.564167	0.601569	0.347	0.22	2.04939e-36	HAS1_Fib
RPSA	3.77764e-40	0.58572	0.212048	0.944	0.804	7.97497e-36	HAS1_Fib
ID2	5.70131e-40	0.579374	0.258409	0.645	0.457	1.2036e-35	HAS1_Fib
EEF1A1	1.01382e-38	0.584344	0.240208	0.981	0.915	2.14027e-34	HAS1_Fib
TIMP3	1.07307e-37	0.582913	0.231535	0.943	0.798	2.26537e-33	HAS1_Fib
ATP2B4	4.59834e-37	0.562481	0.244601	0.37	0.234	9.70755e-33	HAS1_Fib
F3	5.86982e-36	0.553575	0.5995	0.267	0.163	1.23918e-31	HAS1_Fib
SQSTM1	8.181e-34	0.576226	0.260247	0.787	0.591	1.72709e-29	HAS1_Fib
TXNRD1	8.6e-34	0.569683	0.264931	0.559	0.385	1.81555e-29	HAS1_Fib
SOX4	1.72837e-33	0.568601	0.33777	0.531	0.371	3.64876e-29	HAS1_Fib
TPST1	7.71386e-32	0.56236	0.236481	0.443	0.294	1.62847e-27	HAS1_Fib
GRB10	7.8251e-32	0.54358	0.361465	0.203	0.115	1.65196e-27	HAS1_Fib
LMNA	1.26225e-31	0.575291	0.208965	0.911	0.737	2.66474e-27	HAS1_Fib
HIST1H4C	2.37602e-31	0.561035	0.212284	0.424	0.283	5.01602e-27	HAS1_Fib
FST	1.78681e-30	0.54715	0.542063	0.244	0.147	3.77213e-26	HAS1_Fib
2024-09-09	5.73579e-30	0.551955	0.232971	0.303	0.193	1.21088e-25	HAS1_Fib
CHRDL1	1.18248e-29	0.554105	0.27802	0.33	0.219	2.49633e-25	HAS1_Fib
MXRA5	3.52222e-29	0.555441	0.295884	0.352	0.241	7.43575e-25	HAS1_Fib
SRGAP1	3.65609e-28	0.562281	0.308994	0.516	0.365	7.71838e-24	HAS1_Fib
XYLT1	4.2835e-28	0.542261	0.364174	0.21	0.126	9.0429e-24	HAS1_Fib
CLEC3B	5.05212e-28	0.549977	0.206438	0.302	0.191	1.06655e-23	HAS1_Fib
ZFP36L2	5.59834e-28	0.570024	0.221328	0.848	0.673	1.18187e-23	HAS1_Fib
NFKB1	6.57545e-28	0.554229	0.252427	0.358	0.241	1.38814e-23	HAS1_Fib
NR4A2	6.96463e-28	0.547958	0.300136	0.274	0.174	1.4703e-23	HAS1_Fib
ZFAND3	1.11509e-26	0.55725	0.27959	0.433	0.304	2.35406e-22	HAS1_Fib
RASAL2	6.90085e-26	0.550744	0.546092	0.327	0.225	1.45684e-21	HAS1_Fib
HES1	1.13662e-25	0.550951	0.365619	0.335	0.23	2.39952e-21	HAS1_Fib
OSR1	1.28754e-22	0.538889	0.290136	0.217	0.137	2.71812e-18	HAS1_Fib
CRIP1	7.29798e-22	0.558005	0.240148	0.613	0.476	1.54068e-17	HAS1_Fib
EXT1	4.1424e-21	0.5515	0.292769	0.45	0.325	8.74502e-17	HAS1_Fib
SDK1	1.23363e-19	0.541653	0.446867	0.28	0.199	2.60431e-15	HAS1_Fib
LINC00513	2.89421e-16	0.535179	0.267229	0.238	0.169	6.10997e-12	HAS1_Fib
MT1X	1.08558e-12	0.542808	0.227917	0.58	0.47	2.29176e-08	HAS1_Fib
AUTS2	4.70965e-12	0.534847	0.206396	0.335	0.258	9.94253e-08	HAS1_Fib
PHLDA1	3.02491e-11	0.535573	0.236751	0.391	0.309	6.38589e-07	HAS1_Fib
NCALD	1.14788e-10	0.52679	0.218028	0.215	0.156	2.42328e-06	HAS1_Fib
MAP4K4	2.67382e-10	0.531682	0.231813	0.328	0.255	5.6447e-06	HAS1_Fib
MT2A	4.53002e-08	0.53514	0.558597	0.788	0.735	0.000956332	HAS1_Fib
DIP2C	4.93948e-08	0.523747	0.205731	0.225	0.176	0.00104277	HAS1_Fib
IGFBP6	0	0.875012	2.39641	0.971	0.589	0	IGFBP6_Fib
MFAP5	0	0.821274	2.19224	0.855	0.362	0	IGFBP6_Fib
CCDC80	0	0.801115	1.38731	0.983	0.772	0	IGFBP6_Fib
CLU	0	0.778365	1.69006	0.857	0.446	0	IGFBP6_Fib
FBLN1	0	0.744371	1.22497	0.959	0.856	0	IGFBP6_Fib
PI16	0	0.740933	1.92181	0.61	0.154	0	IGFBP6_Fib
S100A10	0	0.733866	0.93821	0.959	0.733	0	IGFBP6_Fib
S100A6	0	0.73347	0.805225	0.996	0.932	0	IGFBP6_Fib
GPNMB	0	0.723407	1.03471	0.748	0.371	0	IGFBP6_Fib
FBLN2	0	0.721662	1.09186	0.864	0.548	0	IGFBP6_Fib
PLAC9	0	0.713886	0.908761	0.952	0.759	0	IGFBP6_Fib
PCOLCE2	0	0.712908	2.02026	0.687	0.316	0	IGFBP6_Fib
ITM2A	0	0.712589	1.27668	0.632	0.251	0	IGFBP6_Fib
OGN	0	0.709711	0.811267	0.816	0.479	0	IGFBP6_Fib
CD34	0	0.706529	0.977404	0.689	0.327	0	IGFBP6_Fib
SCARA5	0	0.703087	0.987582	0.655	0.285	0	IGFBP6_Fib
SLPI	0	0.695166	2.20685	0.48	0.11	0	IGFBP6_Fib
RAMP2	0	0.685546	1.17142	0.471	0.113	0	IGFBP6_Fib
CD248	0	0.680217	1.09934	0.619	0.301	0	IGFBP6_Fib
SFRP2	0	0.676447	2.1023	0.568	0.261	0	IGFBP6_Fib
WISP2	0	0.66647	1.32781	0.479	0.162	0	IGFBP6_Fib
LEPR	0	0.647301	1.08209	0.42	0.136	0	IGFBP6_Fib
CXCL14	0	0.632418	1.75893	0.364	0.109	0	IGFBP6_Fib
LINC01133	0	0.628238	0.798427	0.35	0.098	0	IGFBP6_Fib
SFRP4	1.89281e-303	0.66835	2.07494	0.548	0.247	3.99591e-299	IGFBP6_Fib
S100A4	1.07892e-301	0.708063	0.84566	0.951	0.734	2.27771e-297	IGFBP6_Fib
FSTL1	2.35158e-298	0.7058	0.957141	0.894	0.683	4.96443e-294	IGFBP6_Fib
EFEMP1	2.1845e-291	0.701974	0.945056	0.877	0.632	4.61169e-287	IGFBP6_Fib
FBN1	3.51459e-288	0.69954	1.11116	0.843	0.598	7.41965e-284	IGFBP6_Fib
ANXA2	1.20291e-280	0.701342	0.724943	0.956	0.796	2.53947e-276	IGFBP6_Fib
CRABP2	1.27423e-279	0.642738	0.78598	0.447	0.167	2.69002e-275	IGFBP6_Fib
CHRDL1	1.07506e-271	0.646626	0.728168	0.481	0.189	2.26955e-267	IGFBP6_Fib
DCN	1.01985e-269	0.697941	0.64791	1	0.979	2.153e-265	IGFBP6_Fib
PDGFRL	2.54362e-259	0.66538	0.902259	0.616	0.307	5.36983e-255	IGFBP6_Fib
CPE	2.24985e-258	0.661516	0.961065	0.582	0.285	4.74966e-254	IGFBP6_Fib
ABLIM1	3.67192e-258	0.654055	0.850726	0.523	0.244	7.75179e-254	IGFBP6_Fib
ACKR3	3.17285e-243	0.622554	0.807559	0.374	0.135	6.69821e-239	IGFBP6_Fib
NPR1	5.56282e-243	0.58616	0.418924	0.222	0.051	1.17437e-238	IGFBP6_Fib
OMD	4.74378e-242	0.651853	0.659754	0.553	0.258	1.00146e-237	IGFBP6_Fib
AOX1	6.08706e-239	0.627951	0.749477	0.403	0.157	1.28504e-234	IGFBP6_Fib
FGL2	8.6062e-236	0.613589	0.680107	0.338	0.114	1.81685e-231	IGFBP6_Fib
DBN1	3.70842e-235	0.636461	0.706822	0.448	0.195	7.82885e-231	IGFBP6_Fib
LSP1	4.40639e-235	0.658171	0.637557	0.617	0.313	9.30233e-231	IGFBP6_Fib
CPXM2	2.85044e-232	0.593941	0.484136	0.256	0.07	6.01756e-228	IGFBP6_Fib
CD55	1.09174e-228	0.658807	1.13475	0.607	0.341	2.30478e-224	IGFBP6_Fib
TXNIP	3.25972e-223	0.673158	0.704476	0.815	0.542	6.8816e-219	IGFBP6_Fib
PPIC	7.75372e-221	0.667253	0.804562	0.717	0.462	1.63689e-216	IGFBP6_Fib
SDCBP	1.75983e-216	0.667887	0.676759	0.757	0.496	3.71519e-212	IGFBP6_Fib
CYP4B1	8.79915e-214	0.593599	0.717458	0.264	0.078	1.85759e-209	IGFBP6_Fib
PHGDH	1.62719e-212	0.623397	0.574335	0.407	0.169	3.43517e-208	IGFBP6_Fib
C16orf89	2.02095e-206	0.600897	0.670318	0.297	0.102	4.26642e-202	IGFBP6_Fib
LTC4S	1.12868e-205	0.589717	0.570059	0.251	0.075	2.38275e-201	IGFBP6_Fib
GSN	5.29864e-196	0.668204	0.77472	0.986	0.828	1.1186e-191	IGFBP6_Fib
SEMA3C	4.29207e-193	0.636977	0.876019	0.527	0.274	9.061e-189	IGFBP6_Fib
ARL6IP5	5.42806e-193	0.663408	0.577576	0.843	0.613	1.14592e-188	IGFBP6_Fib
EBF1	5.83118e-190	0.642887	0.854208	0.581	0.328	1.23102e-185	IGFBP6_Fib
CTSK	9.84027e-189	0.650762	0.723963	0.671	0.411	2.07738e-184	IGFBP6_Fib
F3	3.48049e-187	0.608673	0.686812	0.358	0.143	7.34767e-183	IGFBP6_Fib
ADAMTSL1	4.43625e-187	0.584836	0.723954	0.242	0.074	9.36537e-183	IGFBP6_Fib
CRIP1	4.68435e-187	0.653232	0.919283	0.704	0.454	9.88912e-183	IGFBP6_Fib
DDAH2	8.68234e-186	0.657677	0.580763	0.777	0.544	1.83293e-181	IGFBP6_Fib
IGFBP5	1.67339e-180	0.653706	0.960198	0.754	0.508	3.53269e-176	IGFBP6_Fib
SOD3	3.15609e-179	0.658192	0.803465	0.857	0.642	6.66281e-175	IGFBP6_Fib
PMP22	1.89234e-175	0.65715	0.525424	0.871	0.672	3.99491e-171	IGFBP6_Fib
CST3	2.45747e-173	0.658328	0.477877	0.998	0.949	5.18797e-169	IGFBP6_Fib
GAS1	3.14774e-173	0.616185	0.599573	0.421	0.195	6.64519e-169	IGFBP6_Fib
CFD	2.33274e-170	0.655681	0.667544	0.923	0.718	4.92464e-166	IGFBP6_Fib
ACKR4	2.4752e-170	0.572473	0.402754	0.201	0.056	5.22539e-166	IGFBP6_Fib
MFAP4	1.88039e-168	0.654993	0.848822	0.903	0.738	3.96968e-164	IGFBP6_Fib
ANXA1	1.14739e-167	0.654411	0.455781	0.914	0.718	2.42226e-163	IGFBP6_Fib
CLEC3B	4.55696e-166	0.608843	1.12989	0.378	0.174	9.6202e-162	IGFBP6_Fib
C3	5.25106e-166	0.648292	0.966329	0.719	0.537	1.10855e-161	IGFBP6_Fib
OSR2	1.73616e-165	0.589535	0.529527	0.278	0.102	3.66522e-161	IGFBP6_Fib
VAT1	1.33736e-159	0.613256	0.543266	0.422	0.207	2.8233e-155	IGFBP6_Fib
B2M	6.26699e-159	0.65153	0.38135	0.998	0.983	1.32302e-154	IGFBP6_Fib
GLUL	1.55853e-155	0.642383	0.681952	0.727	0.509	3.29022e-151	IGFBP6_Fib
IGF2	2.65079e-154	0.601704	0.619518	0.366	0.158	5.59607e-150	IGFBP6_Fib
LAPTM4A	1.27489e-153	0.64877	0.484676	0.965	0.851	2.69142e-149	IGFBP6_Fib
ADD3	6.14419e-153	0.639805	0.527498	0.709	0.481	1.2971e-148	IGFBP6_Fib
CD99	4.93896e-151	0.647059	0.533951	0.9	0.781	1.04266e-146	IGFBP6_Fib
TPPP3	2.11267e-150	0.604446	0.772295	0.378	0.179	4.46006e-146	IGFBP6_Fib
CTSH	3.9662e-148	0.59768	0.500779	0.342	0.152	8.37306e-144	IGFBP6_Fib
PLAT	5.48778e-148	0.6066	0.562381	0.4	0.194	1.15853e-143	IGFBP6_Fib
ANXA4	1.70744e-147	0.62718	0.508814	0.572	0.346	3.60457e-143	IGFBP6_Fib
VIT	4.90258e-147	0.596001	0.455148	0.338	0.146	1.03498e-142	IGFBP6_Fib
CADM3	7.27974e-146	0.577109	0.510321	0.236	0.083	1.53683e-141	IGFBP6_Fib
KLF4	6.67463e-144	0.628534	0.636221	0.617	0.377	1.40908e-139	IGFBP6_Fib
PTGIS	1.02217e-143	0.625828	0.625795	0.578	0.349	2.1579e-139	IGFBP6_Fib
ADI1	4.86694e-142	0.631793	0.570379	0.654	0.435	1.02746e-137	IGFBP6_Fib
PIK3R1	5.81291e-140	0.623747	0.552942	0.577	0.344	1.22716e-135	IGFBP6_Fib
NUPR1	5.95707e-137	0.638809	0.53195	0.866	0.685	1.2576e-132	IGFBP6_Fib
SERPINF1	6.55573e-137	0.640274	0.43179	0.979	0.832	1.38398e-132	IGFBP6_Fib
EMILIN2	7.83915e-136	0.570024	0.34711	0.211	0.072	1.65492e-131	IGFBP6_Fib
RNASE4	3.12837e-135	0.624296	0.561932	0.593	0.377	6.6043e-131	IGFBP6_Fib
TAX1BP3	1.36348e-133	0.618476	0.540377	0.533	0.323	2.87843e-129	IGFBP6_Fib
IFI27	7.35904e-133	0.624736	1.003	0.608	0.398	1.55357e-128	IGFBP6_Fib
SMIM14	3.59899e-131	0.623071	0.49256	0.603	0.386	7.59783e-127	IGFBP6_Fib
POLR2L	4.11364e-130	0.634477	0.444245	0.833	0.645	8.68431e-126	IGFBP6_Fib
PODN	5.73039e-130	0.615442	0.594665	0.522	0.309	1.20974e-125	IGFBP6_Fib
GNG11	1.10666e-129	0.625888	0.44445	0.671	0.433	2.33627e-125	IGFBP6_Fib
CNTN4	4.26766e-127	0.569774	0.539684	0.216	0.078	9.00946e-123	IGFBP6_Fib
REXO2	2.62845e-126	0.625378	0.521181	0.658	0.458	5.54893e-122	IGFBP6_Fib
LY6E	8.53297e-126	0.630992	0.5705	0.792	0.598	1.8014e-121	IGFBP6_Fib
PID1	4.46234e-125	0.610055	0.583848	0.49	0.281	9.42044e-121	IGFBP6_Fib
TSC22D3	7.24616e-124	0.628546	0.595581	0.759	0.552	1.52974e-119	IGFBP6_Fib
F10	1.56203e-123	0.592522	0.466712	0.351	0.171	3.2976e-119	IGFBP6_Fib
PROCR	1.07082e-122	0.599516	0.515143	0.403	0.213	2.2606e-118	IGFBP6_Fib
CLDN11	3.19193e-122	0.580782	0.547113	0.279	0.121	6.73848e-118	IGFBP6_Fib
HSD3B7	9.22318e-122	0.573703	0.402135	0.239	0.096	1.94711e-117	IGFBP6_Fib
MGST1	2.38703e-121	0.624856	0.322764	0.774	0.484	5.03927e-117	IGFBP6_Fib
S100A11	9.38947e-119	0.63042	0.433363	0.945	0.819	1.98221e-114	IGFBP6_Fib
ITM2B	2.15575e-117	0.629914	0.508363	0.984	0.919	4.55101e-113	IGFBP6_Fib
ANGPTL5	2.38743e-116	0.569355	0.432121	0.225	0.087	5.04011e-112	IGFBP6_Fib
FCGRT	4.43988e-114	0.623599	0.458662	0.751	0.564	9.37304e-110	IGFBP6_Fib
UAP1	2.15007e-113	0.61955	0.581013	0.684	0.472	4.53902e-109	IGFBP6_Fib
RNH1	9.38655e-113	0.622233	0.414127	0.738	0.545	1.98159e-108	IGFBP6_Fib
NFIA	2.14233e-111	0.623437	0.589304	0.788	0.611	4.52268e-107	IGFBP6_Fib
RSPO3	4.351e-111	0.569845	0.514605	0.234	0.095	9.18539e-107	IGFBP6_Fib
PIGT	2.20401e-110	0.610487	0.406601	0.559	0.359	4.65289e-106	IGFBP6_Fib
ZBTB16	2.28508e-110	0.606222	0.534809	0.521	0.309	4.82404e-106	IGFBP6_Fib
CSTB	3.06481e-110	0.622532	0.452129	0.783	0.601	6.47012e-106	IGFBP6_Fib
ADAMTSL4	9.90198e-110	0.565123	0.329002	0.21	0.081	2.09041e-105	IGFBP6_Fib
PDK4	4.57451e-109	0.601194	0.549546	0.473	0.269	9.65725e-105	IGFBP6_Fib
OSR1	1.03817e-108	0.5766	0.342929	0.279	0.123	2.19169e-104	IGFBP6_Fib
DHRS3	1.05584e-108	0.594508	0.674284	0.397	0.222	2.22899e-104	IGFBP6_Fib
THY1	1.31886e-107	0.605173	0.649004	0.509	0.315	2.78425e-103	IGFBP6_Fib
ADGRD1	2.61041e-107	0.588002	0.416583	0.356	0.183	5.51084e-103	IGFBP6_Fib
EXOSC7	2.81438e-107	0.592014	0.955109	0.378	0.209	5.94144e-103	IGFBP6_Fib
LRRN4CL	5.41762e-107	0.588935	0.425206	0.364	0.189	1.14371e-102	IGFBP6_Fib
TCN2	1.04086e-106	0.567121	0.275952	0.224	0.091	2.19736e-102	IGFBP6_Fib
PLBD1	4.51637e-105	0.590828	0.387884	0.382	0.207	9.53451e-101	IGFBP6_Fib
NT5E	5.45527e-105	0.580686	0.366394	0.308	0.149	1.15166e-100	IGFBP6_Fib
EMP3	8.67191e-105	0.62041	0.633016	0.815	0.646	1.83073e-100	IGFBP6_Fib
LGALS3BP	2.30697e-104	0.619994	0.404971	0.81	0.637	4.87025e-100	IGFBP6_Fib
DCLK1	6.22246e-104	0.601216	0.832272	0.471	0.296	1.31362e-99	IGFBP6_Fib
HLA-B	5.26501e-103	0.620703	0.408077	0.888	0.736	1.1115e-98	IGFBP6_Fib
PRSS23	1.28269e-100	0.604818	0.336787	0.573	0.348	2.70788e-96	IGFBP6_Fib
PALM	4.25331e-100	0.5727	0.302519	0.265	0.121	8.97915e-96	IGFBP6_Fib
ISLR	6.87426e-100	0.608823	0.421002	0.616	0.414	1.45123e-95	IGFBP6_Fib
TSPAN4	1.13488e-99	0.608335	0.328683	0.616	0.407	2.39584e-95	IGFBP6_Fib
PXN	6.85827e-99	0.570938	0.342674	0.256	0.116	1.44785e-94	IGFBP6_Fib
PCOLCE	1.39565e-98	0.618131	0.549274	0.884	0.748	2.94636e-94	IGFBP6_Fib
RTN4	5.54085e-98	0.617843	0.366766	0.904	0.755	1.16973e-93	IGFBP6_Fib
C1orf21	5.6911e-98	0.603432	0.460445	0.545	0.353	1.20145e-93	IGFBP6_Fib
ELN	1.19775e-96	0.609353	0.30988	0.666	0.455	2.52856e-92	IGFBP6_Fib
CAPG	2.56453e-96	0.569515	0.328665	0.251	0.114	5.41399e-92	IGFBP6_Fib
CD63	1.01429e-94	0.616467	0.296673	0.988	0.928	2.14128e-90	IGFBP6_Fib
SEMA3B	4.53766e-94	0.574736	0.394277	0.287	0.143	9.57944e-90	IGFBP6_Fib
PRRX1	1.48104e-93	0.605757	0.421033	0.616	0.424	3.12663e-89	IGFBP6_Fib
PLP2	6.90798e-93	0.601368	0.473788	0.542	0.364	1.45834e-88	IGFBP6_Fib
HIF3A	9.95847e-92	0.566556	0.343222	0.244	0.109	2.10233e-87	IGFBP6_Fib
NHSL1	4.32106e-91	0.562542	0.3341	0.218	0.094	9.12218e-87	IGFBP6_Fib
MT1X	7.07732e-90	0.605192	0.772085	0.634	0.456	1.49409e-85	IGFBP6_Fib
CPQ	9.53001e-90	0.605256	0.344567	0.646	0.457	2.01188e-85	IGFBP6_Fib
TNXB	2.12376e-89	0.607414	0.478423	0.701	0.512	4.48348e-85	IGFBP6_Fib
EEF2K	4.09706e-89	0.560316	0.326832	0.209	0.089	8.64931e-85	IGFBP6_Fib
CAB39L	6.52573e-89	0.57625	0.364486	0.314	0.163	1.37765e-84	IGFBP6_Fib
OLFML3	1.11855e-88	0.605016	0.387586	0.659	0.465	2.36136e-84	IGFBP6_Fib
PCSK5	1.1575e-88	0.581688	0.594703	0.354	0.198	2.44359e-84	IGFBP6_Fib
TPST1	2.99188e-88	0.592039	0.352992	0.467	0.284	6.31615e-84	IGFBP6_Fib
SDC2	1.64879e-87	0.60672	0.60076	0.701	0.527	3.48077e-83	IGFBP6_Fib
CERCAM	3.67916e-87	0.594341	0.400654	0.494	0.316	7.76707e-83	IGFBP6_Fib
EMP1	4.42217e-87	0.608349	0.283342	0.783	0.587	9.33564e-83	IGFBP6_Fib
HTRA1	1.91316e-86	0.599464	0.345331	0.576	0.389	4.03887e-82	IGFBP6_Fib
GRN	1.99611e-86	0.60232	0.378992	0.616	0.441	4.21399e-82	IGFBP6_Fib
VSIR	7.32959e-85	0.569696	0.368874	0.274	0.137	1.54735e-80	IGFBP6_Fib
PLD3	7.39951e-85	0.603895	0.376953	0.673	0.496	1.56211e-80	IGFBP6_Fib
ATP6V0E1	1.53646e-84	0.608274	0.310487	0.834	0.667	3.24362e-80	IGFBP6_Fib
DDIT4	4.97267e-84	0.585724	0.613239	0.411	0.247	1.04978e-79	IGFBP6_Fib
PSAP	4.40695e-83	0.608748	0.353963	0.944	0.834	9.30351e-79	IGFBP6_Fib
USP53	4.68113e-83	0.595379	0.442931	0.538	0.359	9.88234e-79	IGFBP6_Fib
BIN1	5.73202e-83	0.57363	0.277361	0.31	0.164	1.21009e-78	IGFBP6_Fib
TWIST2	6.72033e-83	0.577488	0.296768	0.345	0.188	1.41873e-78	IGFBP6_Fib
MGST3	1.19646e-82	0.606126	0.356825	0.78	0.619	2.52585e-78	IGFBP6_Fib
SCP2	1.24876e-82	0.601576	0.339949	0.651	0.474	2.63625e-78	IGFBP6_Fib
C17orf58	5.08362e-82	0.563795	0.404656	0.239	0.115	1.0732e-77	IGFBP6_Fib
CTSF	1.76563e-80	0.596369	0.392082	0.572	0.399	3.72742e-76	IGFBP6_Fib
LRRC17	1.78178e-80	0.569913	0.32963	0.289	0.149	3.76152e-76	IGFBP6_Fib
SNX3	1.68715e-79	0.604447	0.336403	0.799	0.641	3.56175e-75	IGFBP6_Fib
MXRA8	2.13183e-79	0.601861	0.362263	0.721	0.536	4.50051e-75	IGFBP6_Fib
FMNL2	8.09298e-79	0.573405	0.574849	0.314	0.176	1.70851e-74	IGFBP6_Fib
RHOA	1.22877e-78	0.604632	0.416692	0.831	0.692	2.59405e-74	IGFBP6_Fib
KANK1	2.60957e-78	0.564308	0.32822	0.253	0.125	5.50907e-74	IGFBP6_Fib
PRKCDBP	1.94813e-77	0.588275	0.519638	0.464	0.313	4.11269e-73	IGFBP6_Fib
OAF	1.31093e-76	0.589473	0.308825	0.507	0.331	2.76751e-72	IGFBP6_Fib
S100A13	1.44943e-76	0.603144	0.348315	0.827	0.687	3.05988e-72	IGFBP6_Fib
AKAP12	2.10645e-76	0.601842	0.34901	0.77	0.616	4.44693e-72	IGFBP6_Fib
BST1	2.21986e-76	0.559302	0.248044	0.223	0.105	4.68636e-72	IGFBP6_Fib
CYBRD1	2.49162e-76	0.601021	0.314274	0.758	0.579	5.26006e-72	IGFBP6_Fib
KLF2	4.49306e-76	0.584048	0.464229	0.434	0.273	9.48531e-72	IGFBP6_Fib
C1QTNF2	8.20469e-76	0.566103	0.285521	0.271	0.14	1.73209e-71	IGFBP6_Fib
HCFC1R1	8.95616e-76	0.590403	0.287036	0.532	0.35	1.89073e-71	IGFBP6_Fib
CRYL1	9.14885e-76	0.562823	0.234391	0.249	0.123	1.93141e-71	IGFBP6_Fib
PLCB1	1.48507e-74	0.56249	0.464529	0.246	0.124	3.13513e-70	IGFBP6_Fib
CKB	2.90974e-74	0.579287	0.375858	0.395	0.237	6.14275e-70	IGFBP6_Fib
ALDH2	5.86625e-74	0.591906	0.342833	0.566	0.392	1.23842e-69	IGFBP6_Fib
SH3BGRL3	2.13873e-73	0.599843	0.607489	0.775	0.619	4.51507e-69	IGFBP6_Fib
LOX	1.15295e-72	0.576556	0.313223	0.373	0.222	2.43399e-68	IGFBP6_Fib
ZFYVE21	4.99769e-72	0.579935	0.283665	0.41	0.256	1.05506e-67	IGFBP6_Fib
FLRT2	6.59275e-72	0.564655	0.289587	0.272	0.142	1.3918e-67	IGFBP6_Fib
ZFPM2	8.35066e-72	0.576516	0.527966	0.372	0.226	1.76291e-67	IGFBP6_Fib
FKBP5	8.94806e-72	0.5893	0.47136	0.543	0.373	1.88903e-67	IGFBP6_Fib
OLFML1	2.48275e-71	0.573632	0.287651	0.35	0.204	5.24133e-67	IGFBP6_Fib
FHL1	3.15675e-71	0.597784	0.261825	0.76	0.592	6.66422e-67	IGFBP6_Fib
TSKU	1.01684e-70	0.56405	0.339848	0.267	0.143	2.14666e-66	IGFBP6_Fib
METTL7A	5.57879e-70	0.581387	0.263802	0.446	0.283	1.17774e-65	IGFBP6_Fib
AXL	2.38694e-69	0.588053	0.472465	0.531	0.381	5.03906e-65	IGFBP6_Fib
PRELP	8.74648e-69	0.596594	0.34642	0.784	0.619	1.84647e-64	IGFBP6_Fib
ABCA10	1.58165e-68	0.566446	0.263533	0.299	0.163	3.33902e-64	IGFBP6_Fib
TMEM159	1.78088e-68	0.56532	0.269075	0.287	0.156	3.75962e-64	IGFBP6_Fib
CD59	2.59167e-68	0.596441	0.330328	0.777	0.632	5.47127e-64	IGFBP6_Fib
PNKD	2.65496e-68	0.580117	0.265792	0.439	0.28	5.60488e-64	IGFBP6_Fib
HLA-A	1.07891e-67	0.597804	0.310979	0.921	0.808	2.27768e-63	IGFBP6_Fib
UST	7.89578e-67	0.555647	0.340259	0.218	0.108	1.66688e-62	IGFBP6_Fib
MEDAG	1.37789e-66	0.581072	0.217161	0.478	0.302	2.90886e-62	IGFBP6_Fib
MT1M	1.6121e-66	0.581464	0.663162	0.466	0.31	3.40331e-62	IGFBP6_Fib
TIMP2	4.2301e-66	0.595533	0.287926	0.831	0.676	8.93017e-62	IGFBP6_Fib
IGF1	6.54339e-66	0.584514	0.461869	0.524	0.358	1.38137e-61	IGFBP6_Fib
SCRG1	7.82725e-66	0.555983	0.311514	0.223	0.111	1.65241e-61	IGFBP6_Fib
ABI3BP	1.90076e-65	0.592806	0.373022	0.714	0.56	4.01269e-61	IGFBP6_Fib
MYOC	6.86234e-65	0.554666	0.643556	0.215	0.107	1.44871e-60	IGFBP6_Fib
AP3S1	2.03766e-64	0.586392	0.301924	0.566	0.41	4.3017e-60	IGFBP6_Fib
DNM1	3.25386e-64	0.564135	0.272917	0.289	0.164	6.86923e-60	IGFBP6_Fib
SERF2	5.47048e-64	0.595256	0.274084	0.972	0.923	1.15487e-59	IGFBP6_Fib
PRKAG2	1.24256e-62	0.557328	0.306576	0.24	0.127	2.62317e-58	IGFBP6_Fib
CAT	1.23869e-61	0.565008	0.255359	0.309	0.18	2.615e-57	IGFBP6_Fib
IL11RA	1.76855e-61	0.553544	0.228259	0.217	0.109	3.73358e-57	IGFBP6_Fib
NFIB	1.80603e-61	0.590571	0.280711	0.751	0.59	3.81271e-57	IGFBP6_Fib
NPC2	4.94621e-61	0.591561	0.286045	0.818	0.667	1.04419e-56	IGFBP6_Fib
EPB41L3	5.43905e-61	0.559825	0.308523	0.266	0.146	1.14824e-56	IGFBP6_Fib
GPX8	5.99631e-61	0.571312	0.254981	0.379	0.236	1.26588e-56	IGFBP6_Fib
SLC29A1	6.85091e-61	0.559971	0.235941	0.268	0.147	1.44629e-56	IGFBP6_Fib
CELF2	1.02922e-60	0.584282	0.233941	0.588	0.418	2.17278e-56	IGFBP6_Fib
CREB5	1.29647e-60	0.578172	0.433053	0.462	0.319	2.73698e-56	IGFBP6_Fib
ADAMTS5	2.23282e-60	0.559828	0.465766	0.266	0.149	4.71371e-56	IGFBP6_Fib
BSG	3.10626e-60	0.590262	0.307796	0.776	0.623	6.55763e-56	IGFBP6_Fib
PRCP	3.14293e-60	0.574107	0.29814	0.414	0.271	6.63504e-56	IGFBP6_Fib
CD151	3.42474e-60	0.58779	0.305607	0.669	0.522	7.22998e-56	IGFBP6_Fib
LOXL1	1.40558e-59	0.575002	0.397207	0.428	0.287	2.96732e-55	IGFBP6_Fib
SESTD1	1.76196e-59	0.573335	0.332191	0.406	0.268	3.71967e-55	IGFBP6_Fib
NTN4	2.648e-59	0.558777	0.247878	0.264	0.145	5.59018e-55	IGFBP6_Fib
COPZ2	3.74594e-59	0.560155	0.262064	0.274	0.155	7.90806e-55	IGFBP6_Fib
HTRA3	6.76974e-59	0.582837	0.432119	0.582	0.415	1.42916e-54	IGFBP6_Fib
ANXA7	9.54939e-59	0.580754	0.286599	0.531	0.379	2.01597e-54	IGFBP6_Fib
PTPRS	1.28448e-58	0.566713	0.418556	0.337	0.208	2.71167e-54	IGFBP6_Fib
GLT8D1	1.45403e-58	0.567716	0.241464	0.349	0.217	3.06959e-54	IGFBP6_Fib
IFI6	2.1153e-58	0.583727	0.437394	0.594	0.446	4.46562e-54	IGFBP6_Fib
RNF13	3.46105e-58	0.57603	0.277088	0.459	0.311	7.30661e-54	IGFBP6_Fib
CFL2	3.77861e-58	0.560299	0.203264	0.281	0.159	7.97701e-54	IGFBP6_Fib
UGP2	3.79489e-58	0.582303	0.364742	0.57	0.418	8.01139e-54	IGFBP6_Fib
TIMP3	3.97944e-58	0.59037	0.29295	0.921	0.795	8.401e-54	IGFBP6_Fib
HLA-C	4.73818e-58	0.590184	0.308242	0.881	0.774	1.00028e-53	IGFBP6_Fib
PDLIM4	4.96288e-58	0.566599	0.256249	0.348	0.208	1.04771e-53	IGFBP6_Fib
OLFML2B	2.61045e-57	0.556605	0.26127	0.252	0.138	5.51092e-53	IGFBP6_Fib
GSTM5	3.61039e-57	0.559708	0.237495	0.279	0.159	7.62189e-53	IGFBP6_Fib
NUCB2	4.11009e-57	0.582787	0.327153	0.591	0.447	8.67681e-53	IGFBP6_Fib
NPDC1	5.47127e-57	0.568307	0.341186	0.359	0.233	1.15504e-52	IGFBP6_Fib
ARHGAP26	9.69364e-57	0.551096	0.419043	0.208	0.109	2.04642e-52	IGFBP6_Fib
ATRAID	1.01395e-56	0.586141	0.260491	0.713	0.557	2.14055e-52	IGFBP6_Fib
CARMIL1	1.04615e-56	0.568421	0.511757	0.362	0.236	2.20853e-52	IGFBP6_Fib
SCPEP1	1.96095e-56	0.582015	0.299838	0.593	0.439	4.13976e-52	IGFBP6_Fib
TMEM109	3.06617e-56	0.57264	0.292678	0.424	0.285	6.47299e-52	IGFBP6_Fib
CILP	6.67109e-56	0.55596	0.410687	0.251	0.139	1.40833e-51	IGFBP6_Fib
MCUB	1.24932e-55	0.564397	0.31266	0.328	0.204	2.63744e-51	IGFBP6_Fib
TUBB	2.22616e-55	0.585718	0.322286	0.726	0.588	4.69965e-51	IGFBP6_Fib
GYPC	3.50529e-55	0.580407	0.293543	0.569	0.425	7.40002e-51	IGFBP6_Fib
ABHD14A	1.50483e-54	0.557134	0.222298	0.265	0.152	3.17684e-50	IGFBP6_Fib
LAMB2	1.86103e-54	0.572834	0.239517	0.451	0.302	3.92881e-50	IGFBP6_Fib
MMP2	7.28425e-54	0.586773	0.247899	0.9	0.773	1.53778e-49	IGFBP6_Fib
EFHD1	7.94085e-54	0.553656	0.30064	0.237	0.132	1.67639e-49	IGFBP6_Fib
TP53I3	8.22686e-54	0.552675	0.210642	0.23	0.126	1.73677e-49	IGFBP6_Fib
TSPO	9.14393e-54	0.580316	0.281709	0.602	0.447	1.93038e-49	IGFBP6_Fib
TMEM59	1.04067e-53	0.586547	0.251718	0.887	0.757	2.19696e-49	IGFBP6_Fib
FEZ1	1.61749e-53	0.570459	0.276169	0.417	0.281	3.41469e-49	IGFBP6_Fib
CD9	2.15222e-53	0.580956	0.432816	0.621	0.473	4.54356e-49	IGFBP6_Fib
GSTP1	3.37404e-53	0.586283	0.24728	0.898	0.788	7.12294e-49	IGFBP6_Fib
ARL2	1.4533e-52	0.577715	0.307985	0.552	0.41	3.06805e-48	IGFBP6_Fib
FTL	2.46447e-52	0.58588	0.240265	0.998	0.982	5.20275e-48	IGFBP6_Fib
FUCA2	3.07617e-52	0.561257	0.218001	0.316	0.194	6.49411e-48	IGFBP6_Fib
TMSB10	7.07248e-52	0.585483	0.241851	0.979	0.939	1.49307e-47	IGFBP6_Fib
ZNF385A	9.67705e-52	0.554677	0.248918	0.255	0.146	2.04292e-47	IGFBP6_Fib
ANXA11	1.54327e-51	0.575948	0.243435	0.533	0.39	3.258e-47	IGFBP6_Fib
VAMP5	2.18593e-51	0.57676	0.22945	0.556	0.408	4.61473e-47	IGFBP6_Fib
ATP1A1	3.20545e-51	0.578959	0.280831	0.617	0.465	6.76704e-47	IGFBP6_Fib
C5orf15	4.16883e-51	0.567496	0.211308	0.401	0.265	8.80081e-47	IGFBP6_Fib
COX6C	7.75865e-51	0.583778	0.251411	0.845	0.713	1.63793e-46	IGFBP6_Fib
EPHX1	8.30708e-51	0.579927	0.321726	0.649	0.505	1.75371e-46	IGFBP6_Fib
ARL4D	1.22338e-50	0.563505	0.372417	0.349	0.225	2.58268e-46	IGFBP6_Fib
LAMP1	1.52524e-50	0.580237	0.238561	0.673	0.522	3.21994e-46	IGFBP6_Fib
AHNAK	2.55763e-50	0.58207	0.245019	0.763	0.613	5.39941e-46	IGFBP6_Fib
STXBP6	2.89316e-50	0.547999	0.326525	0.203	0.11	6.10775e-46	IGFBP6_Fib
SNAI2	3.81827e-50	0.564005	0.328666	0.359	0.234	8.06076e-46	IGFBP6_Fib
EID1	4.51201e-50	0.583415	0.232491	0.893	0.748	9.52531e-46	IGFBP6_Fib
BCHE	5.87346e-50	0.548231	0.219985	0.208	0.112	1.23995e-45	IGFBP6_Fib
C1S	7.09538e-50	0.583704	0.273656	0.961	0.874	1.4979e-45	IGFBP6_Fib
NDRG1	7.3385e-50	0.568373	0.221242	0.423	0.287	1.54923e-45	IGFBP6_Fib
MIR99AHG	9.01501e-50	0.569509	0.266763	0.447	0.303	1.90316e-45	IGFBP6_Fib
CCNDBP1	9.62773e-50	0.561267	0.223399	0.331	0.209	2.03251e-45	IGFBP6_Fib
DSTN	1.01542e-49	0.58331	0.245828	0.901	0.787	2.14365e-45	IGFBP6_Fib
TMEM106C	1.21516e-49	0.553193	0.211343	0.25	0.144	2.56533e-45	IGFBP6_Fib
NDFIP1	4.14179e-49	0.578098	0.263821	0.632	0.491	8.74372e-45	IGFBP6_Fib
TUBA1A	5.5351e-49	0.579375	0.302516	0.683	0.54	1.16852e-44	IGFBP6_Fib
MBP	6.50802e-49	0.552922	0.207746	0.253	0.145	1.37391e-44	IGFBP6_Fib
SORBS1	8.00551e-49	0.552105	0.417729	0.241	0.14	1.69004e-44	IGFBP6_Fib
MTUS1	1.14141e-48	0.566943	0.221799	0.418	0.279	2.40962e-44	IGFBP6_Fib
PIAS1	1.61634e-48	0.563352	0.268759	0.364	0.238	3.41226e-44	IGFBP6_Fib
NTRK2	1.76774e-48	0.546809	0.324813	0.2	0.108	3.73188e-44	IGFBP6_Fib
CCPG1	4.30552e-48	0.5637	0.263197	0.37	0.246	9.08938e-44	IGFBP6_Fib
HLA-DRB1	4.91288e-48	0.553203	0.217057	0.258	0.15	1.03716e-43	IGFBP6_Fib
RTN3	6.42026e-48	0.571649	0.200817	0.504	0.36	1.35538e-43	IGFBP6_Fib
GSTM3	1.10945e-47	0.572001	0.264025	0.51	0.371	2.34216e-43	IGFBP6_Fib
DYNLL1	4.58008e-47	0.580763	0.256557	0.864	0.75	9.66901e-43	IGFBP6_Fib
SERPING1	4.60381e-47	0.58124	0.255123	0.972	0.889	9.7191e-43	IGFBP6_Fib
ERGIC1	1.08203e-46	0.561541	0.2264	0.352	0.233	2.28428e-42	IGFBP6_Fib
CYB5R3	1.10244e-46	0.577118	0.228239	0.671	0.528	2.32737e-42	IGFBP6_Fib
CYBA	1.23253e-46	0.578077	0.217241	0.719	0.57	2.60199e-42	IGFBP6_Fib
CLTB	1.70883e-46	0.573219	0.28343	0.549	0.419	3.60751e-42	IGFBP6_Fib
PARD3B	1.77268e-46	0.560865	0.49618	0.342	0.228	3.7423e-42	IGFBP6_Fib
TCEAL8	2.85246e-46	0.567149	0.223802	0.443	0.307	6.02183e-42	IGFBP6_Fib
RAB32	3.28913e-46	0.562762	0.266573	0.373	0.251	6.94368e-42	IGFBP6_Fib
APRT	5.49535e-46	0.573765	0.24248	0.577	0.442	1.16012e-41	IGFBP6_Fib
ITGB1BP1	5.92795e-46	0.569456	0.229699	0.483	0.35	1.25145e-41	IGFBP6_Fib
BLVRB	1.06502e-45	0.568999	0.233298	0.477	0.346	2.24835e-41	IGFBP6_Fib
TMEM230	3.40229e-45	0.573257	0.223768	0.589	0.445	7.18258e-41	IGFBP6_Fib
PHLDA3	5.9164e-45	0.555858	0.257819	0.298	0.188	1.24901e-40	IGFBP6_Fib
GADD45G	1.17138e-44	0.547513	0.352963	0.219	0.125	2.47289e-40	IGFBP6_Fib
HEXB	2.08583e-44	0.570029	0.238585	0.516	0.386	4.4034e-40	IGFBP6_Fib
EBF2	1.03594e-43	0.550562	0.301842	0.251	0.151	2.18698e-39	IGFBP6_Fib
SVEP1	1.08447e-43	0.564394	0.351173	0.424	0.297	2.28943e-39	IGFBP6_Fib
PRDX5	1.18663e-43	0.576309	0.224155	0.756	0.62	2.50509e-39	IGFBP6_Fib
NTM	1.56552e-43	0.550163	0.203878	0.25	0.148	3.30498e-39	IGFBP6_Fib
YWHAH	3.34971e-43	0.569921	0.362943	0.535	0.406	7.07156e-39	IGFBP6_Fib
ESD	4.22726e-43	0.573537	0.20435	0.65	0.512	8.92418e-39	IGFBP6_Fib
GPX4	6.89596e-43	0.57676	0.25163	0.841	0.723	1.45581e-38	IGFBP6_Fib
DIAPH1	1.37725e-42	0.551371	0.231939	0.264	0.163	2.90752e-38	IGFBP6_Fib
P4HA2	1.8744e-42	0.561434	0.234822	0.387	0.269	3.95704e-38	IGFBP6_Fib
TGFBR3	2.36519e-42	0.567072	0.469632	0.481	0.362	4.99315e-38	IGFBP6_Fib
GLIPR2	2.49701e-42	0.561599	0.272189	0.387	0.273	5.27144e-38	IGFBP6_Fib
C4orf3	2.73719e-42	0.573265	0.212507	0.68	0.527	5.77848e-38	IGFBP6_Fib
C16orf45	2.93891e-42	0.56082	0.228722	0.385	0.262	6.20433e-38	IGFBP6_Fib
SSH2	1.91838e-41	0.551165	0.308833	0.268	0.168	4.0499e-37	IGFBP6_Fib
ACTB	3.22926e-41	0.575853	0.24911	0.993	0.958	6.8173e-37	IGFBP6_Fib
C1R	9.96374e-41	0.575257	0.235299	0.945	0.835	2.10344e-36	IGFBP6_Fib
COL14A1	1.12905e-40	0.569457	0.259603	0.599	0.447	2.38354e-36	IGFBP6_Fib
DUSP1	1.36332e-40	0.574493	0.253651	0.839	0.71	2.8781e-36	IGFBP6_Fib
MAP1A	1.48852e-40	0.55107	0.227188	0.273	0.172	3.14241e-36	IGFBP6_Fib
FXYD1	1.79058e-40	0.569253	0.208225	0.59	0.448	3.78009e-36	IGFBP6_Fib
SSR3	3.10785e-40	0.569033	0.216162	0.581	0.449	6.56098e-36	IGFBP6_Fib
ESYT2	3.25948e-40	0.561408	0.315645	0.413	0.294	6.88109e-36	IGFBP6_Fib
CD58	3.8991e-40	0.553214	0.230083	0.299	0.195	8.2314e-36	IGFBP6_Fib
COL6A2	4.97649e-40	0.574665	0.217149	0.956	0.888	1.05059e-35	IGFBP6_Fib
MT1A	1.4396e-39	0.555324	0.497632	0.329	0.221	3.03913e-35	IGFBP6_Fib
NENF	1.53029e-39	0.571355	0.204109	0.693	0.557	3.2306e-35	IGFBP6_Fib
SLIT2	2.39742e-39	0.565409	0.459098	0.487	0.382	5.06119e-35	IGFBP6_Fib
UCHL1	5.80841e-39	0.545633	0.207982	0.226	0.136	1.22621e-34	IGFBP6_Fib
SRP14	8.47922e-39	0.573334	0.200085	0.916	0.823	1.79005e-34	IGFBP6_Fib
ARHGAP10	4.25424e-38	0.561539	0.4341	0.437	0.326	8.98112e-34	IGFBP6_Fib
RHOB	5.10543e-38	0.569619	0.300701	0.681	0.544	1.07781e-33	IGFBP6_Fib
MT1E	8.02124e-38	0.567255	0.317344	0.595	0.462	1.69336e-33	IGFBP6_Fib
SPOCK1	8.77086e-38	0.553013	0.276683	0.313	0.211	1.85162e-33	IGFBP6_Fib
KAZN	1.21676e-37	0.556565	0.324795	0.364	0.255	2.5687e-33	IGFBP6_Fib
CMTM3	1.84074e-37	0.554795	0.257279	0.339	0.234	3.88599e-33	IGFBP6_Fib
TRIO	1.94661e-37	0.558248	0.26442	0.4	0.28	4.10949e-33	IGFBP6_Fib
SULF1	2.82023e-37	0.560559	0.211092	0.443	0.319	5.95379e-33	IGFBP6_Fib
SCGB3A1	1.08079e-36	0.544516	0.593899	0.23	0.138	2.28166e-32	IGFBP6_Fib
CTSA	3.16911e-35	0.558441	0.214363	0.43	0.314	6.69031e-31	IGFBP6_Fib
FAIM2	5.02489e-35	0.54738	0.221229	0.269	0.174	1.0608e-30	IGFBP6_Fib
SAMHD1	2.09629e-34	0.557824	0.251496	0.431	0.316	4.42548e-30	IGFBP6_Fib
ARPC2	1.00571e-33	0.566345	0.221395	0.733	0.598	2.12315e-29	IGFBP6_Fib
TGFBR2	1.15865e-33	0.562174	0.270537	0.544	0.431	2.44602e-29	IGFBP6_Fib
BTG2	5.31089e-33	0.563522	0.255459	0.622	0.496	1.12118e-28	IGFBP6_Fib
ANXA5	6.56756e-33	0.567028	0.272042	0.863	0.762	1.38648e-28	IGFBP6_Fib
NAV3	7.72329e-33	0.546212	0.331246	0.269	0.178	1.63046e-28	IGFBP6_Fib
SCGB1A1	9.79414e-33	0.543876	0.771754	0.245	0.156	2.06764e-28	IGFBP6_Fib
PHF20	1.26498e-32	0.555133	0.275298	0.402	0.298	2.67051e-28	IGFBP6_Fib
CHPF	1.61971e-32	0.555504	0.210716	0.414	0.305	3.41936e-28	IGFBP6_Fib
CDC42EP2	2.43328e-32	0.546437	0.205414	0.276	0.185	5.1369e-28	IGFBP6_Fib
ZFHX3	7.32122e-32	0.557506	0.396879	0.454	0.359	1.54558e-27	IGFBP6_Fib
LGALS3	8.91869e-32	0.565593	0.211692	0.849	0.723	1.88282e-27	IGFBP6_Fib
SH3PXD2B	4.05762e-31	0.553887	0.429298	0.397	0.301	8.56604e-27	IGFBP6_Fib
TACC1	5.03774e-31	0.562007	0.200284	0.648	0.518	1.06352e-26	IGFBP6_Fib
SMOC2	2.73239e-30	0.553804	0.209208	0.427	0.311	5.76834e-26	IGFBP6_Fib
GAS7	2.98577e-30	0.559566	0.255551	0.569	0.457	6.30326e-26	IGFBP6_Fib
PKM	3.25971e-30	0.561857	0.226557	0.678	0.555	6.88158e-26	IGFBP6_Fib
ADAMTSL3	4.21767e-30	0.547965	0.20048	0.322	0.223	8.90393e-26	IGFBP6_Fib
ANK2	8.4794e-30	0.55127	0.22662	0.377	0.276	1.79009e-25	IGFBP6_Fib
BNC2	2.68164e-29	0.553294	0.228662	0.428	0.32	5.66121e-25	IGFBP6_Fib
C9	3.29581e-29	0.538446	0.25209	0.208	0.131	6.95779e-25	IGFBP6_Fib
PAMR1	1.01902e-28	0.546065	0.229685	0.305	0.215	2.15125e-24	IGFBP6_Fib
TTC28	1.09796e-28	0.549745	0.221027	0.368	0.268	2.3179e-24	IGFBP6_Fib
FXYD5	1.46902e-28	0.551289	0.280075	0.393	0.297	3.10124e-24	IGFBP6_Fib
ST3GAL1	8.43506e-28	0.548558	0.22149	0.357	0.262	1.78073e-23	IGFBP6_Fib
IGFBP4	3.86613e-27	0.560024	0.356517	0.77	0.686	8.1618e-23	IGFBP6_Fib
RHOC	4.53288e-27	0.558115	0.266717	0.652	0.543	9.56937e-23	IGFBP6_Fib
JPT1	1.27745e-26	0.541775	0.21523	0.27	0.184	2.69683e-22	IGFBP6_Fib
CFI	7.87647e-26	0.547015	0.242814	0.357	0.269	1.6628e-21	IGFBP6_Fib
DDR2	1.16617e-24	0.553071	0.287738	0.542	0.446	2.46191e-20	IGFBP6_Fib
NEGR1	1.67981e-24	0.552178	0.347821	0.518	0.421	3.54624e-20	IGFBP6_Fib
ADH1B	3.77371e-24	0.555395	0.511832	0.649	0.598	7.96668e-20	IGFBP6_Fib
TAGLN2	4.31756e-24	0.556612	0.232548	0.818	0.728	9.1148e-20	IGFBP6_Fib
MAP1B	6.61964e-24	0.552832	0.224472	0.569	0.47	1.39747e-19	IGFBP6_Fib
SCHLAP1	8.45812e-24	0.542346	0.296527	0.308	0.226	1.78559e-19	IGFBP6_Fib
ADM	9.27883e-24	0.537306	0.302649	0.236	0.162	1.95885e-19	IGFBP6_Fib
STEAP1B	1.27814e-23	0.542775	0.315207	0.322	0.235	2.69828e-19	IGFBP6_Fib
ECM1	1.49732e-23	0.551505	0.230378	0.535	0.436	3.16099e-19	IGFBP6_Fib
AUTS2	9.18936e-23	0.543073	0.243348	0.337	0.254	1.93997e-18	IGFBP6_Fib
SNED1	1.35848e-22	0.544114	0.267667	0.361	0.276	2.86788e-18	IGFBP6_Fib
BICC1	2.32766e-22	0.550706	0.229509	0.56	0.459	4.91391e-18	IGFBP6_Fib
PPP1R14B	2.15855e-21	0.536249	0.221609	0.243	0.175	4.55692e-17	IGFBP6_Fib
ATP5I	4.89282e-21	0.546356	0.208837	0.45	0.369	1.03292e-16	IGFBP6_Fib
RPL17-C18orf32	5.28931e-21	0.539563	0.206645	0.312	0.225	1.11663e-16	IGFBP6_Fib
AGAP1	2.00154e-20	0.536827	0.244467	0.266	0.194	4.22545e-16	IGFBP6_Fib
ARMC9	5.91667e-20	0.53991	0.238772	0.331	0.251	1.24907e-15	IGFBP6_Fib
LUM	1.05388e-19	0.551235	0.284017	0.956	0.936	2.22485e-15	IGFBP6_Fib
RBFOX2	1.48818e-19	0.546302	0.258903	0.508	0.427	3.1417e-15	IGFBP6_Fib
MGP	2.00779e-19	0.550843	0.402069	0.99	0.959	4.23865e-15	IGFBP6_Fib
LINC-PINT	1.94359e-18	0.538969	0.217652	0.341	0.266	4.10312e-14	IGFBP6_Fib
LINC00486	5.08559e-18	0.536315	0.207843	0.301	0.225	1.07362e-13	IGFBP6_Fib
RPS10-NUDT3	1.14188e-17	0.536041	0.256102	0.301	0.227	2.41063e-13	IGFBP6_Fib
ARPC1B	1.22282e-16	0.540266	0.234352	0.421	0.355	2.58149e-12	IGFBP6_Fib
SAMD4A	2.03037e-16	0.536349	0.363956	0.323	0.264	4.2863e-12	IGFBP6_Fib
PTPRG	5.89902e-16	0.540259	0.26877	0.448	0.386	1.24534e-11	IGFBP6_Fib
LAMA2	3.02409e-14	0.541518	0.401303	0.644	0.599	6.38416e-10	IGFBP6_Fib
SRPX	2.2191e-13	0.537887	0.283274	0.519	0.445	4.68475e-09	IGFBP6_Fib
VKORC1	4.87462e-12	0.533455	0.225452	0.402	0.352	1.02908e-07	IGFBP6_Fib
TMSB4X	7.50443e-12	0.53863	0.241958	0.993	0.985	1.58426e-07	IGFBP6_Fib
CLIC1	9.76695e-12	0.536317	0.222549	0.563	0.52	2.0619e-07	IGFBP6_Fib
DLC1	4.29431e-11	0.532873	0.322137	0.441	0.39	9.06571e-07	IGFBP6_Fib
ADIRF	1.24981e-10	0.532933	0.222616	0.483	0.432	2.63847e-06	IGFBP6_Fib
DPT	1.11264e-09	0.532519	0.336037	0.584	0.519	2.34889e-05	IGFBP6_Fib
THBS4	7.58204e-233	0.601789	1.73127	0.286	0.099	1.60064e-228	MYL2_Fib
MYL2	1.79553e-226	0.63995	1.86463	0.474	0.268	3.79053e-222	MYL2_Fib
MALAT1	3.30608e-197	0.660768	0.93465	0.961	0.992	6.97946e-193	MYL2_Fib
DLK1	3.56322e-164	0.574046	2.38832	0.209	0.072	7.52231e-160	MYL2_Fib
ASPN	2.57114e-114	0.604985	1.23421	0.472	0.342	5.42793e-110	MYL2_Fib
ABCA8	2.21072e-103	0.611997	1.29981	0.594	0.597	4.66706e-99	MYL2_Fib
TNNI3	5.30291e-101	0.573848	1.22543	0.267	0.144	1.1195e-96	MYL2_Fib
SCN7A	2.03449e-100	0.604552	1.21624	0.526	0.442	4.29501e-96	MYL2_Fib
APOD	6.50312e-95	0.607909	0.8053	0.7	0.608	1.37287e-90	MYL2_Fib
CLEC14A	5.75921e-87	0.567941	1.08809	0.257	0.143	1.21583e-82	MYL2_Fib
SMOC2	5.43218e-68	0.577972	1.27487	0.389	0.315	1.14679e-63	MYL2_Fib
TSC22D3	1.17766e-67	0.58978	0.938623	0.597	0.579	2.48616e-63	MYL2_Fib
PTN	2.63527e-67	0.586783	1.02865	0.544	0.485	5.56333e-63	MYL2_Fib
MB	2.15099e-62	0.552016	0.90806	0.204	0.114	4.54096e-58	MYL2_Fib
ACTA1	1.35555e-61	0.556103	1.04171	0.233	0.141	2.86171e-57	MYL2_Fib
GSN	1.1886e-59	0.587261	0.641191	0.817	0.857	2.50925e-55	MYL2_Fib
TNNC1	3.99429e-52	0.553464	1.00155	0.241	0.158	8.43235e-48	MYL2_Fib
MT-ND4	5.6107e-50	0.578117	0.622864	0.735	0.64	1.18448e-45	MYL2_Fib
TXNIP	6.80878e-50	0.5767	0.791309	0.574	0.582	1.4374e-45	MYL2_Fib
TCAP	6.25379e-46	0.546564	0.872383	0.208	0.131	1.32024e-41	MYL2_Fib
SPARCL1	5.54506e-44	0.574544	0.448651	0.812	0.872	1.17062e-39	MYL2_Fib
LTBP4	2.49457e-38	0.568862	0.798094	0.643	0.76	5.26629e-34	MYL2_Fib
LUM	2.86336e-38	0.569403	0.655914	0.84	0.958	6.04484e-34	MYL2_Fib
MTUS1	1.61409e-36	0.554818	0.817606	0.338	0.291	3.4075e-32	MYL2_Fib
FIBIN	1.23818e-33	0.551208	0.886554	0.321	0.27	2.61393e-29	MYL2_Fib
DIO2	4.66247e-33	0.548118	0.951619	0.291	0.23	9.84294e-29	MYL2_Fib
DDIT4	7.03313e-33	0.550143	0.811313	0.323	0.261	1.48476e-28	MYL2_Fib
ITM2B	1.56329e-32	0.563721	0.411825	0.808	0.951	3.30027e-28	MYL2_Fib
PRPF4B	2.78979e-30	0.450219	0.205532	0.188	0.322	5.88953e-26	MYL2_Fib
ABCA6	1.12389e-29	0.555946	0.833702	0.461	0.469	2.37263e-25	MYL2_Fib
PDGFRL	4.83615e-29	0.55115	0.879742	0.376	0.346	1.02096e-24	MYL2_Fib
ASH1L	2.5253e-28	0.446081	0.202782	0.295	0.473	5.33117e-24	MYL2_Fib
COL15A1	7.99348e-28	0.55335	0.78765	0.454	0.44	1.6875e-23	MYL2_Fib
TMCO1	3.8939e-26	0.448605	0.202098	0.286	0.464	8.22041e-22	MYL2_Fib
GPBP1	6.07749e-24	0.451981	0.225744	0.268	0.428	1.28302e-19	MYL2_Fib
PET100	5.53452e-23	0.454827	0.223216	0.234	0.374	1.16839e-18	MYL2_Fib
DCN	6.02497e-22	0.551671	0.311709	0.935	0.991	1.27193e-17	MYL2_Fib
RBM6	1.25199e-21	0.456566	0.227905	0.231	0.366	2.64308e-17	MYL2_Fib
TCF25	1.76342e-21	0.452152	0.200767	0.343	0.534	3.72275e-17	MYL2_Fib
CCNL2	2.67092e-21	0.463019	0.215704	0.142	0.237	5.63858e-17	MYL2_Fib
POGZ	3.21143e-21	0.462388	0.205194	0.151	0.249	6.77965e-17	MYL2_Fib
LSP1	1.02202e-20	0.542895	0.762354	0.365	0.355	2.15759e-16	MYL2_Fib
P4HA2	1.18209e-20	0.460122	0.201798	0.192	0.304	2.49551e-16	MYL2_Fib
MT-ND2	1.5712e-20	0.549822	0.485004	0.878	0.913	3.31696e-16	MYL2_Fib
VIT	9.90898e-20	0.532146	0.626364	0.21	0.166	2.09188e-15	MYL2_Fib
PHYKPL	1.78903e-19	0.462147	0.217119	0.181	0.287	3.77682e-15	MYL2_Fib
DYNC1I2	2.68243e-19	0.458667	0.228762	0.245	0.38	5.66288e-15	MYL2_Fib
DDX17	2.98257e-19	0.453284	0.203843	0.434	0.647	6.2965e-15	MYL2_Fib
FKBP5	4.21441e-19	0.457653	0.262725	0.282	0.419	8.89705e-15	MYL2_Fib
PRMT2	4.99643e-19	0.461172	0.219136	0.205	0.32	1.0548e-14	MYL2_Fib
MED4	9.14542e-19	0.461193	0.214382	0.212	0.326	1.93069e-14	MYL2_Fib
HMGN3	1.08359e-18	0.456286	0.200218	0.331	0.498	2.28756e-14	MYL2_Fib
CREB3L2	1.46453e-18	0.461665	0.205921	0.208	0.32	3.09177e-14	MYL2_Fib
SYF2	1.53114e-18	0.459026	0.212825	0.259	0.396	3.23238e-14	MYL2_Fib
TECR	2.04527e-18	0.459438	0.218408	0.252	0.388	4.31777e-14	MYL2_Fib
TCF4	4.41638e-18	0.545633	0.598083	0.568	0.684	9.32342e-14	MYL2_Fib
CST3	4.63046e-18	0.546481	0.307566	0.881	0.971	9.77536e-14	MYL2_Fib
SDCCAG8	5.29193e-18	0.465059	0.235416	0.164	0.259	1.11718e-13	MYL2_Fib
NDUFA1	6.49583e-18	0.45554	0.239888	0.401	0.608	1.37133e-13	MYL2_Fib
SDC2	1.04301e-17	0.543869	0.691167	0.499	0.562	2.20189e-13	MYL2_Fib
LTBP3	2.14902e-17	0.46045	0.268785	0.262	0.395	4.5368e-13	MYL2_Fib
MDM4	2.24214e-17	0.465109	0.249484	0.175	0.271	4.73338e-13	MYL2_Fib
MT-CYB	3.49491e-17	0.545219	0.380498	0.907	0.923	7.3781e-13	MYL2_Fib
EMP2	4.10734e-17	0.457597	0.204124	0.365	0.539	8.67101e-13	MYL2_Fib
MT-CO3	1.31827e-16	0.54344	0.316288	0.719	0.639	2.78301e-12	MYL2_Fib
PHF14	2.13113e-16	0.463375	0.221417	0.227	0.342	4.49903e-12	MYL2_Fib
SCPEP1	2.71682e-16	0.459658	0.210543	0.325	0.487	5.73548e-12	MYL2_Fib
RNF115	3.67155e-16	0.467155	0.214703	0.166	0.256	7.75102e-12	MYL2_Fib
TMED2	3.91298e-16	0.458044	0.215671	0.4	0.606	8.2607e-12	MYL2_Fib
LHFP	5.00071e-16	0.538802	0.620054	0.407	0.411	1.0557e-11	MYL2_Fib
ANAPC16	6.82961e-16	0.459637	0.242847	0.345	0.519	1.4418e-11	MYL2_Fib
GABPB1-AS1	9.65706e-16	0.469606	0.207124	0.139	0.218	2.0387e-11	MYL2_Fib
PDGFD	1.01102e-15	0.533235	0.685978	0.28	0.257	2.13437e-11	MYL2_Fib
MAGI2-AS3	3.34019e-15	0.467667	0.213406	0.177	0.269	7.05148e-11	MYL2_Fib
NOVA1	5.64241e-15	0.469488	0.268527	0.153	0.236	1.19117e-10	MYL2_Fib
DUT	8.77432e-15	0.462092	0.272171	0.314	0.471	1.85235e-10	MYL2_Fib
CDH19	1.1121e-14	0.532166	0.486857	0.3	0.258	2.34776e-10	MYL2_Fib
HNRNPH1	1.87452e-14	0.462042	0.319678	0.341	0.497	3.95731e-10	MYL2_Fib
TCF7L2	2.28985e-14	0.46744	0.207059	0.202	0.299	4.83411e-10	MYL2_Fib
AKAP9	3.08657e-14	0.46312	0.263342	0.311	0.458	6.51605e-10	MYL2_Fib
CIR1	3.2349e-14	0.468482	0.202139	0.185	0.277	6.8292e-10	MYL2_Fib
LUC7L3	3.30348e-14	0.461983	0.302763	0.352	0.524	6.97399e-10	MYL2_Fib
FAM198B	4.5319e-14	0.468107	0.204342	0.198	0.291	9.5673e-10	MYL2_Fib
PQLC3	5.27773e-14	0.468485	0.211709	0.19	0.284	1.11418e-09	MYL2_Fib
UPF2	7.99504e-14	0.47125	0.23989	0.148	0.227	1.68783e-09	MYL2_Fib
DPT	1.1238e-13	0.537702	0.775499	0.493	0.535	2.37245e-09	MYL2_Fib
OMD	1.20016e-13	0.532245	0.673641	0.31	0.298	2.53365e-09	MYL2_Fib
CALM2	1.25385e-13	0.53888	0.362309	0.599	0.656	2.64701e-09	MYL2_Fib
ZEB1	2.54478e-13	0.466416	0.221462	0.261	0.373	5.37229e-09	MYL2_Fib
ODF2L	6.07917e-13	0.470045	0.236266	0.19	0.278	1.28337e-08	MYL2_Fib
CTSF	9.76835e-13	0.465578	0.245095	0.308	0.446	2.0622e-08	MYL2_Fib
CD9	1.2e-12	0.535572	0.763861	0.453	0.502	2.53331e-08	MYL2_Fib
IGFBP3	4.72201e-12	0.529056	0.620008	0.294	0.267	9.96864e-08	MYL2_Fib
TLE4	5.51637e-12	0.473352	0.223994	0.156	0.228	1.16456e-07	MYL2_Fib
RSRP1	5.68985e-12	0.466687	0.280018	0.312	0.45	1.20118e-07	MYL2_Fib
FXYD6	9.91789e-12	0.529731	0.649574	0.311	0.302	2.09377e-07	MYL2_Fib
APOE	1.71458e-11	0.467195	0.289498	0.351	0.459	3.61966e-07	MYL2_Fib
THUMPD1	2.12414e-11	0.474681	0.254437	0.146	0.216	4.48428e-07	MYL2_Fib
TMEM204	2.2261e-11	0.525909	0.554596	0.236	0.214	4.69952e-07	MYL2_Fib
MAP1B	4.55469e-11	0.467177	0.221507	0.362	0.508	9.61542e-07	MYL2_Fib
PLBD1	6.01798e-11	0.474031	0.229702	0.168	0.244	1.27046e-06	MYL2_Fib
VAMP2	6.51226e-11	0.529925	0.584839	0.348	0.354	1.3748e-06	MYL2_Fib
N4BP2L2	1.04839e-10	0.533806	0.58845	0.536	0.653	2.21325e-06	MYL2_Fib
C11orf58	1.20016e-10	0.466907	0.211121	0.41	0.594	2.53366e-06	MYL2_Fib
PRELP	1.28082e-10	0.533704	0.705829	0.551	0.66	2.70394e-06	MYL2_Fib
RPL41	1.84007e-10	0.5342	0.265374	0.849	0.949	3.88457e-06	MYL2_Fib
ATP5I	1.85587e-10	0.529859	0.629723	0.369	0.383	3.91792e-06	MYL2_Fib
RORA	2.05577e-10	0.468939	0.220943	0.347	0.464	4.33993e-06	MYL2_Fib
TMEM179B	2.62958e-10	0.473315	0.221151	0.204	0.289	5.5513e-06	MYL2_Fib
BLOC1S1	2.70434e-10	0.474237	0.212273	0.186	0.262	5.70913e-06	MYL2_Fib
LAMC1	3.11754e-10	0.468357	0.259921	0.375	0.529	6.58145e-06	MYL2_Fib
CD58	3.21091e-10	0.475997	0.231495	0.153	0.22	6.77855e-06	MYL2_Fib
ATP5H	6.65233e-10	0.472171	0.226739	0.255	0.35	1.40437e-05	MYL2_Fib
HTRA1	8.6838e-10	0.470559	0.285254	0.308	0.436	1.83324e-05	MYL2_Fib
COLEC12	9.17061e-10	0.472328	0.259005	0.252	0.354	1.93601e-05	MYL2_Fib
SUMF2	9.26154e-10	0.475527	0.213218	0.176	0.248	1.9552e-05	MYL2_Fib
ARGLU1	9.4016e-10	0.468597	0.335587	0.41	0.588	1.98477e-05	MYL2_Fib
SERPINF1	1.04371e-09	0.532696	0.368129	0.752	0.872	2.20338e-05	MYL2_Fib
SMIM7	3.26241e-09	0.476345	0.228446	0.177	0.248	6.88728e-05	MYL2_Fib
FMO2	4.23939e-09	0.527732	0.548157	0.386	0.392	8.94978e-05	MYL2_Fib
SELENOF	8.48035e-09	0.472143	0.244915	0.323	0.448	0.000179029	MYL2_Fib
TM2D3	8.52137e-09	0.476395	0.247409	0.189	0.266	0.000179895	MYL2_Fib
ORMDL1	9.25037e-09	0.47587	0.289965	0.202	0.284	0.000195284	MYL2_Fib
JPX	9.49902e-09	0.477361	0.233256	0.171	0.239	0.000200534	MYL2_Fib
ZRANB2	1.20618e-08	0.473676	0.333473	0.27	0.38	0.000254637	MYL2_Fib
ABCA10	1.59791e-08	0.520416	0.585044	0.2	0.179	0.000337335	MYL2_Fib
PPFIBP1	2.0528e-08	0.473429	0.257215	0.3	0.414	0.000433366	MYL2_Fib
KLHDC2	2.15154e-08	0.479376	0.204754	0.143	0.201	0.000454211	MYL2_Fib
TNRC6B	2.18327e-08	0.473108	0.295755	0.314	0.437	0.00046091	MYL2_Fib
GPATCH8	2.56701e-08	0.476332	0.306651	0.21	0.294	0.000541922	MYL2_Fib
GAS6	2.90363e-08	0.474661	0.3335	0.265	0.366	0.000612985	MYL2_Fib
SELENOS	3.99977e-08	0.473237	0.28277	0.338	0.46	0.00084439	MYL2_Fib
HEXA	4.12435e-08	0.478566	0.214507	0.17	0.233	0.000870691	MYL2_Fib
LAPTM4A	4.32805e-08	0.529356	0.327794	0.704	0.899	0.000913694	MYL2_Fib
HIST1H4C	5.81678e-08	0.476469	0.217468	0.229	0.311	0.00122798	MYL2_Fib
HINT2	1.22204e-07	0.479677	0.230982	0.161	0.223	0.00257985	MYL2_Fib
SELENOP	1.65873e-07	0.525962	0.318718	0.456	0.477	0.00350174	MYL2_Fib
WDR83OS	1.7611e-07	0.474765	0.202055	0.33	0.444	0.00371787	MYL2_Fib
CKS1B	2.08824e-07	0.479668	0.208994	0.171	0.234	0.00440848	MYL2_Fib
LOXL1	2.32969e-07	0.477337	0.35124	0.235	0.321	0.00491821	MYL2_Fib
IER3IP1	3.31665e-07	0.479386	0.249265	0.187	0.254	0.00700179	MYL2_Fib
GABARAPL2	4.55843e-07	0.473643	0.296826	0.448	0.661	0.00962331	MYL2_Fib
LTBP1	4.63947e-07	0.473751	0.2065	0.47	0.64	0.0097944	MYL2_Fib
CRYAB	4.88417e-07	0.474977	0.351176	0.366	0.501	0.010311	MYL2_Fib
MATN2	6.94217e-07	0.477741	0.200382	0.26	0.343	0.0146556	MYL2_Fib
NDUFC1	7.31914e-07	0.47583	0.324882	0.329	0.465	0.0154514	MYL2_Fib
PRDX4	9.60702e-07	0.475313	0.306322	0.38	0.534	0.0202814	MYL2_Fib
PI16	1.0188e-06	0.518989	0.420204	0.238	0.216	0.0215079	MYL2_Fib
PHLDB1	1.66534e-06	0.477851	0.384351	0.277	0.38	0.035157	MYL2_Fib
IGFBP5	2.34507e-06	0.524095	0.365835	0.512	0.549	0.0495067	MYL2_Fib
COL3A1	0	0.848355	2.21753	0.962	0.665	0	CTHRC1_MyoFib
COL1A1	0	0.842921	2.5391	0.964	0.648	0	CTHRC1_MyoFib
SPARC	0	0.842431	1.9238	0.975	0.784	0	CTHRC1_MyoFib
COL1A2	0	0.835153	1.88896	0.992	0.868	0	CTHRC1_MyoFib
BGN	0	0.825355	1.69752	0.95	0.624	0	CTHRC1_MyoFib
CTHRC1	0	0.772337	2.38763	0.654	0.164	0	CTHRC1_MyoFib
POSTN	0	0.770728	2.76569	0.631	0.116	0	CTHRC1_MyoFib
FN1	0	0.756691	1.61598	0.94	0.748	0	CTHRC1_MyoFib
TPM2	0	0.744353	1.25661	0.856	0.555	0	CTHRC1_MyoFib
LGALS1	0	0.733446	0.895225	0.982	0.927	0	CTHRC1_MyoFib
ASPN	0	0.726073	1.39191	0.716	0.312	0	CTHRC1_MyoFib
COL5A1	0	0.714555	1.31196	0.686	0.346	0	CTHRC1_MyoFib
COL5A2	0	0.712105	1.3701	0.735	0.419	0	CTHRC1_MyoFib
TNC	0	0.678994	1.58995	0.48	0.127	0	CTHRC1_MyoFib
MICAL2	0	0.641683	0.755474	0.387	0.107	0	CTHRC1_MyoFib
COMP	0	0.632039	1.64148	0.316	0.055	0	CTHRC1_MyoFib
CHN1	0	0.631178	0.741996	0.346	0.086	0	CTHRC1_MyoFib
ADAM12	0	0.61735	1.04351	0.281	0.05	0	CTHRC1_MyoFib
FBXO32	0	0.610556	0.859956	0.277	0.058	0	CTHRC1_MyoFib
MYL9	8.05498e-302	0.714912	1.05948	0.858	0.606	1.70049e-297	CTHRC1_MyoFib
IGFBP2	2.4982e-293	0.632112	1.23617	0.368	0.11	5.27394e-289	CTHRC1_MyoFib
EDIL3	1.13328e-283	0.642422	0.823447	0.422	0.143	2.39247e-279	CTHRC1_MyoFib
ACTA2	3.87789e-279	0.678031	1.59332	0.605	0.297	8.18662e-275	CTHRC1_MyoFib
KIF26B	3.13818e-272	0.599411	1.18554	0.253	0.057	6.62502e-268	CTHRC1_MyoFib
NREP	4.84414e-271	0.613213	0.62335	0.306	0.081	1.02265e-266	CTHRC1_MyoFib
AEBP1	2.95068e-264	0.700729	1.01161	0.862	0.599	6.22918e-260	CTHRC1_MyoFib
FAP	6.8418e-262	0.637994	0.717416	0.42	0.148	1.44437e-257	CTHRC1_MyoFib
LRRC17	4.33889e-260	0.633267	0.861038	0.394	0.136	9.15982e-256	CTHRC1_MyoFib
HOPX	8.482e-257	0.590764	1.00725	0.23	0.049	1.79063e-252	CTHRC1_MyoFib
ENC1	1.22036e-249	0.619043	0.684963	0.341	0.106	2.57631e-245	CTHRC1_MyoFib
COL16A1	1.33092e-248	0.653504	0.786705	0.519	0.22	2.80971e-244	CTHRC1_MyoFib
THY1	2.26387e-248	0.668871	0.804382	0.633	0.3	4.77926e-244	CTHRC1_MyoFib
MYLK	1.34002e-243	0.65504	0.705122	0.554	0.232	2.82891e-239	CTHRC1_MyoFib
PDGFC	2.62092e-240	0.59665	0.562163	0.257	0.064	5.53301e-236	CTHRC1_MyoFib
MFAP2	6.03612e-233	0.649317	1.07825	0.5	0.227	1.27429e-228	CTHRC1_MyoFib
COL8A1	2.9539e-229	0.676976	1.05124	0.712	0.437	6.23597e-225	CTHRC1_MyoFib
ACTN1	2.28797e-228	0.662603	0.707548	0.613	0.309	4.83014e-224	CTHRC1_MyoFib
TGFBI	1.07209e-226	0.613825	0.807364	0.334	0.108	2.2633e-222	CTHRC1_MyoFib
CDH11	1.10227e-225	0.662348	0.87085	0.612	0.315	2.32701e-221	CTHRC1_MyoFib
TMEM119	1.16061e-221	0.619366	0.567925	0.365	0.127	2.45015e-217	CTHRC1_MyoFib
PDLIM7	1.26392e-221	0.660809	0.713276	0.609	0.315	2.66826e-217	CTHRC1_MyoFib
SUGCT	7.34287e-218	0.591895	0.602603	0.248	0.065	1.55015e-213	CTHRC1_MyoFib
ENTPD1	2.88829e-208	0.590365	0.58371	0.247	0.067	6.09746e-204	CTHRC1_MyoFib
CASC15	6.64724e-199	0.612491	0.798668	0.349	0.127	1.4033e-194	CTHRC1_MyoFib
MDK	2.52763e-197	0.653407	0.800874	0.606	0.331	5.33608e-193	CTHRC1_MyoFib
CALD1	1.62586e-196	0.677269	0.587103	0.964	0.899	3.43235e-192	CTHRC1_MyoFib
EMILIN1	9.71876e-193	0.656843	0.634648	0.665	0.377	2.05173e-188	CTHRC1_MyoFib
ADAMTS12	1.94687e-192	0.592998	0.503001	0.268	0.08	4.11004e-188	CTHRC1_MyoFib
TGFB1	8.91895e-191	0.615599	0.547667	0.375	0.146	1.88288e-186	CTHRC1_MyoFib
ITGBL1	1.30374e-190	0.641049	0.960861	0.522	0.264	2.75233e-186	CTHRC1_MyoFib
FKBP10	3.06338e-188	0.650361	0.656451	0.595	0.338	6.46711e-184	CTHRC1_MyoFib
LMCD1	7.07344e-186	0.626687	0.458876	0.457	0.195	1.49327e-181	CTHRC1_MyoFib
2024-09-11	4.40249e-182	0.65657	0.652049	0.693	0.426	9.2941e-178	CTHRC1_MyoFib
MMP14	4.07276e-179	0.638117	0.876362	0.522	0.275	8.598e-175	CTHRC1_MyoFib
PMEPA1	1.0864e-178	0.612859	0.690766	0.369	0.151	2.2935e-174	CTHRC1_MyoFib
SPATS2L	7.81124e-177	0.646586	0.635317	0.606	0.346	1.64903e-172	CTHRC1_MyoFib
COL6A3	6.81063e-175	0.665983	1.03578	0.849	0.744	1.43779e-170	CTHRC1_MyoFib
TSPAN5	6.82645e-175	0.581562	0.475359	0.229	0.066	1.44113e-170	CTHRC1_MyoFib
PTK7	2.05386e-172	0.605958	0.494844	0.345	0.133	4.33589e-168	CTHRC1_MyoFib
PCDH7	1.71614e-171	0.604833	0.839864	0.334	0.131	3.62295e-167	CTHRC1_MyoFib
TSC22D1	2.43832e-169	0.651069	0.665299	0.706	0.426	5.14753e-165	CTHRC1_MyoFib
PLXDC2	5.57699e-168	0.653635	0.718428	0.731	0.474	1.17736e-163	CTHRC1_MyoFib
LOXL1	2.64129e-167	0.633518	0.739266	0.53	0.275	5.57602e-163	CTHRC1_MyoFib
SFRP4	2.35981e-166	0.630646	0.358548	0.521	0.257	4.98178e-162	CTHRC1_MyoFib
NXN	1.3849e-163	0.588919	0.581081	0.268	0.091	2.92365e-159	CTHRC1_MyoFib
LOXL2	3.60378e-163	0.584465	0.522884	0.248	0.08	7.60793e-159	CTHRC1_MyoFib
GPC1	1.94406e-162	0.58753	0.406792	0.264	0.088	4.1041e-158	CTHRC1_MyoFib
STMN1	1.27294e-161	0.588329	0.514251	0.267	0.091	2.6873e-157	CTHRC1_MyoFib
PALLD	1.47594e-159	0.655019	0.597594	0.81	0.588	3.11587e-155	CTHRC1_MyoFib
MYH9	9.44948e-159	0.640497	0.665276	0.611	0.364	1.99488e-154	CTHRC1_MyoFib
WISP1	3.40335e-157	0.57178	0.326083	0.201	0.055	7.1848e-153	CTHRC1_MyoFib
NTM	6.87275e-157	0.601707	0.607392	0.337	0.138	1.45091e-152	CTHRC1_MyoFib
FSCN1	1.60572e-153	0.587798	0.373326	0.272	0.096	3.38983e-149	CTHRC1_MyoFib
FLNA	7.19718e-153	0.640602	0.636641	0.649	0.393	1.5194e-148	CTHRC1_MyoFib
CLEC11A	1.23389e-151	0.640603	0.536488	0.66	0.4	2.60486e-147	CTHRC1_MyoFib
RCN3	2.78646e-151	0.640019	0.591896	0.632	0.398	5.8825e-147	CTHRC1_MyoFib
ANO1	1.43372e-148	0.571794	0.467011	0.204	0.06	3.02672e-144	CTHRC1_MyoFib
CDH13	3.79191e-148	0.574822	0.307879	0.22	0.067	8.00509e-144	CTHRC1_MyoFib
MXRA5	4.58165e-147	0.616806	0.690249	0.447	0.224	9.67233e-143	CTHRC1_MyoFib
EDNRA	3.82327e-145	0.58939	0.389375	0.292	0.108	8.07131e-141	CTHRC1_MyoFib
TENM4	9.68029e-144	0.574745	0.536864	0.218	0.07	2.04361e-139	CTHRC1_MyoFib
HCFC1R1	2.80175e-143	0.631475	0.515464	0.596	0.344	5.91478e-139	CTHRC1_MyoFib
OLFML2B	1.12894e-142	0.594838	0.52767	0.317	0.131	2.3833e-138	CTHRC1_MyoFib
C12orf75	1.08973e-141	0.578145	0.338198	0.237	0.08	2.30053e-137	CTHRC1_MyoFib
SGCD	5.35909e-140	0.604442	0.590482	0.378	0.175	1.13136e-135	CTHRC1_MyoFib
ENAH	2.81263e-139	0.632168	0.663584	0.606	0.374	5.93775e-135	CTHRC1_MyoFib
MMP23B	4.28114e-139	0.62124	0.50204	0.514	0.274	9.03792e-135	CTHRC1_MyoFib
APBB2	4.54762e-139	0.615945	0.705528	0.462	0.239	9.60049e-135	CTHRC1_MyoFib
ELN	5.19486e-139	0.63829	1.15142	0.674	0.458	1.09669e-134	CTHRC1_MyoFib
LTBP1	1.28194e-138	0.644221	0.684869	0.784	0.587	2.7063e-134	CTHRC1_MyoFib
NOTCH3	1.37088e-138	0.573895	0.356985	0.221	0.071	2.89406e-134	CTHRC1_MyoFib
MAGED1	1.53947e-138	0.609257	0.451905	0.417	0.201	3.24998e-134	CTHRC1_MyoFib
LTBP2	6.69743e-138	0.626082	0.649885	0.558	0.318	1.41389e-133	CTHRC1_MyoFib
PPIC	3.4491e-136	0.637658	0.520264	0.699	0.469	7.28139e-132	CTHRC1_MyoFib
INHBA	2.12093e-134	0.602367	0.493161	0.381	0.175	4.47749e-130	CTHRC1_MyoFib
RAI14	3.23673e-134	0.588478	0.461062	0.295	0.119	6.83307e-130	CTHRC1_MyoFib
[truncated: 1,046 more rows]

[truncated: 4 more sheets: Table S11, Table S12, Table S13, Table S14]
